# Supplementary material for: Assessment of the relationships between agroecosystem condition and the ecosystem service soil erosion regulation in Northern Germany
Source: PLoS One. 2020 Dec 7;15(12):e0234288. doi: 10.1371/journal.pone.0234288 (PMC7721136; doi:10.1371/journal.pone.0234288)
Supplement: S2 File — (XLSX) [file pone.0234288.s002.xlsx]

## Sheet: Indicators_LS
Supporting information S2 - Indicators per municipality
N°	District	Municipality	Change in ecosystem extent (%)	Mean temperature (°C)	Drought index (IdM)	Mean annual precipitation (mm)	Precipitation 10mm (N° of days)	Precipitation 20mm (N° of days)	Precipitation 30mm (N° of days)	Begin vegetation period (N° consecutive days)	Soil erosion (t/ha/year)	Loss of organic carbon (Mg C/ha/year)	Summer soil moisture (Percentage usable water %)	Crop diversity (N° of crops in 10 km)	Density of seminatural areas (Percentage in municiplity area %)	Share of fallow land in UAA (%)	Share of arable land in UAA (%)	Share of permanent crops in UAA (%)	Livestock density (LU/ha)	Soil erodibility (K factor)	Bulk density (t/m3)	Soil organic carbon (Concentration in topsoil %)	Potential soil loss (t/ha/year)	CER - Provision capacity (0-1)	Crop mangement factor (C factor)	Slope Lenght factor (LS)	Rain erosivity (R )	CER - Prevented soil erosion (t/ha/year)	CER Class
0	Braunschweig	Braunschweig	-1.04339	9.90286	37.4452	618.89	14.1003	3.00509	0.841935	81.7423	0.305474	0.0160713	61.8246	44.4323	11.9156	3.39747	85.2676	0.481058	0.143115	0.351768	1.17963	2.03488	3.04098	0.899473	0.100525	0.147903	56.1318	2.7355	2
1	Salzgitter	Salzgitter	-3.25399	9.80829	32.1115	649.073	15.4147	3.68943	1.06787	83.036	1.05986	0.0282371	63.4993	40.4356	2.60728	1.50326	96.152	0.0283634	0.0887775	0.482213	1.28242	1.45349	9.73237	0.89746	0.10254	0.359853	58.2031	8.67251	3
2	Wolfsburg	Wolfsburg	-5.02381	9.88866	30.7502	617.002	14.4871	2.83099	0.915419	82.5834	0.399399	0.0204001	61.5008	44.7343	17.2707	4.19197	80.0286	0.0595451	0.164225	0.243103	1.28492	1.45349	2.97735	0.865963	0.134037	0.199266	55.2528	2.57795	2
3	Gifhorn	Adenbüttel	0	9.92762	32.0599	650.133	14.4695	3.14113	0.836694	81.7043	0.0702311	0.0107719	61.75	50.6667	21.5026	2.83822	75.7805	0	0.309366	0.18722	1.25648	2.03488	0.509528	0.862377	0.137623	0.047513	56.7841	0.439297	1
3	Gifhorn	Barwedel	7.30081	9.79113	32.1938	646.023	14.9559	2.74677	0.916129	82.7385	0.136209	0.00762162	61.5667	49.5	14.0349	1.6568	60.7101	0	0.284024	0.266482	1.30548	1.45349	0.714063	0.809792	0.190208	0.0524061	55.2775	0.577854	1
3	Gifhorn	Bergfeld	7.70229	9.82387	31.025	622.932	14.1548	2.56129	0.83871	82.4692	0.0264067	0.00518738	61.1667	45	7.62578	5.96817	73.0769	0	0.139257	0.167089	1.26567	1.45349	0.138435	0.809503	0.190497	0.0143525	54.2938	0.112028	1
3	Gifhorn	Bokensdorf	4.87179	9.86228	32.3512	649.856	14.8831	2.84101	0.90553	82.4368	0.00606982	0.00667743	61.5714	51.8667	8.99451	2.574	83.0116	0	0.1287	0.0498124	1.20602	2.90698	0.034809	0.8259	0.1741	0.0306048	55.8596	0.0287392	1
3	Gifhorn	Brome	4.75942	9.63456	31.7798	628.052	14.9677	2.76498	0.847005	83.6187	0.0289303	0.022238	61.8381	39.5769	8.30563	5.67035	81.3071	0	0.141278	0.0683456	1.2077	2.03488	0.21045	0.862031	0.137969	0.0574702	55.5662	0.181519	1
3	Gifhorn	Calberlah	0	9.97755	31.8247	643.614	14.9321	2.87366	0.909946	81.7019	0.148218	0.00721526	61.125	48.1034	14.0824	3.25365	84.3293	0	0.14409	0.252113	1.30086	1.45349	1.47205	0.899235	0.100765	0.105306	55.1963	1.32383	2
3	Gifhorn	Dedelstorf	0	9.45153	35.9621	708.335	17.0703	3.17009	0.822371	84.1114	0.142628	0.0248306	63.4632	42.625	13.9788	3.24509	75.7757	0.0853971	0.512952	0.168334	1.31681	2.90698	0.747262	0.809144	0.190856	0.085269	61.71	0.604635	1
3	Gifhorn	Didderse	0	9.97281	31.5347	642.217	14.2258	3.17742	0.854839	81.1282	0.00523973	0.0021115	61.6667	52.8333	12.1777	4.96454	81.1348	0	0.560284	0.0737613	1.15841	2.03488	0.0380279	0.86243	0.13757	0.00948449	56.4751	0.0327881	1
3	Gifhorn	Ehra-Lessien	13.9762	9.65039	33.462	666.293	15.734	2.74194	0.895303	83.3941	0.0203528	0.00636819	62.1345	41.0179	15.7493	3.71714	52.5839	0	0.715322	0.206723	1.29463	1.45349	0.406887	0.948974	0.0510264	0.0404682	56.5794	0.386534	1
3	Gifhorn	Giebel	6	9.86364	40.7887	601.399	13.7392	2.53226	0.845161	82.0692	0.0219858	0.001268	60.6667	40.3636	4.01414					0.222312	1.36543	2.03488	0.159356	0.862033	0.137967	0.012348	53.4641	0.13737	1
3	Gifhorn	Gifhorn	1.60686	9.90448	38.2021	675.815	15.4878	2.97767	0.882444	81.6243	0.0182904	0.0144668	61.5769	43.3981	18.6981	6.74624	72.2885	0.0259471	0.17177	0.123648	1.24557	2.03488	0.132896	0.862353	0.137647	0.0241306	55.9897	0.114606	1
3	Gifhorn	Groß Oesingen	4.10132	9.62642	35.4315	704.585	16.2753	2.99712	0.769585	83.0391	0.0404749	0.0177394	62.875	40.7193	12.3905	3.37043	86.3275	0	0.143084	0.0910602	1.22104	2.90698	0.21259	0.809661	0.190339	0.0382337	59.7253	0.172115	1
3	Gifhorn	Hankensbüttel	0	9.41111	36.3125	712.933	17.2387	3.13837	0.790323	84.3279	0.263229	0.0205043	63.3246	44.9333	12.8717	2.83912	84.2271	0	0.126183	0.14359	1.27381	1.45349	1.37873	0.809102	0.190898	0.160381	60.9186	1.11551	2
3	Gifhorn	Hillerse	0	9.94355	32.5833	661.565	14.6516	3.19975	0.877171	81.3388	0.0348228	0.00414105	61.6923	51.9167	8.65878	4.63576	90.6181	0	0.0557395	0.140835	1.27114	2.03488	0.183944	0.810433	0.189567	0.0205856	56.6869	0.149121	1
3	Gifhorn	Isenbüttel	-11	9.98014	32.3352	652.469	14.9122	2.92815	0.895894	81.5087	0.0956036	0.00483227	61.303	46.7895	13.7702	4.41718	73.6196	0	0.141104	0.219188	1.33898	2.90698	0.714814	0.866394	0.133606	0.0523933	54.942	0.61921	1
3	Gifhorn	Jembke	0	9.8329	31.4778	633.467	15.2097	2.83226	0.92043	82.5462	0.0251896	0.00735364	61.4889	49.5	8.99219	6.05187	85.2065	0.0960615	0.0566763	0.125576	1.24781	1.45349	0.132782	0.809865	0.190135	0.0407343	55.7569	0.107592	1
3	Gifhorn	Leiferde	0	9.9271	33.7308	680.357	14.941	3.20471	0.87469	81.395	0.217236	0.0097416	61.7564	51.2414	10.0103	2.97767	87.3449	0	0.0545906	0.23371	1.38144	2.90698	1.14202	0.809838	0.190162	0.0850682	56.4564	0.92478	1
3	Gifhorn	Meine	-7	9.8925	31.9772	645.319	15.1158	3.04071	0.907834	82.2225	0.12318	0.0152221	61.8413	50.6667	9.52346	5.61547	89.6616	0.26032	0.0580141	0.219423	1.13776	2.03488	1.22355	0.899373	0.100627	0.0982871	56.2892	1.10037	2
3	Gifhorn	Meinersen	0	9.93689	33.8538	687.892	15.2701	3.25685	0.8521	81.0421	0.012532	0.00628351	61.6667	57.2075	9.98188	3.1382	87.2963	0	0.126735	0.102622	1.32122	2.03488	0.06587	0.809911	0.190089	0.00784443	56.9068	0.053338	1
3	Gifhorn	Müden (Aller)	4.95946	9.92488	34.6624	701.483	15.376	3.23375	0.855072	81.2425	0.00487531	0.0290443	61.657	53.4706	10.1166	2.78279	82.4014	0	0.356094	0.0979394	1.31101	2.03488	0.029074	0.83233	0.16767	0.0065026	56.69	0.0241987	1
3	Gifhorn	Obernholz	10.255	9.33444	36.9797	722.052	17.5438	3.1299	0.774194	85.0894	0.809292	0.0142057	63.991	46.8205	11.8362	6.2423	81.1499	0	0.248049	0.365648	1.40965	2.90698	4.23562	0.809042	0.190958	0.179785	61.4502	3.42633	2
3	Gifhorn	Osloß	7	9.95323	31.9375	644.384	14.6022	2.87097	0.91129	81.8558	0.0282628	0.0067586	61.2083	50.7143	29.0222	8.0292	64.9635	0	0.124088	0.020358	1.39138	1.45349	0.187115	0.848827	0.151173	0.0837813	55.1092	0.158852	1
3	Gifhorn	Parsau	2	9.81632	30.3359	608.385	13.9268	2.52016	0.837702	82.405	0.0305596	0.0390024	60.8333	38.3125	16.8315	7.20288	80.7923	0	0.293517	0.171914	1.15412	2.03488	0.221434	0.861944	0.138056	0.0287414	54.334	0.190874	1
3	Gifhorn	Ribbesbüttel	0	9.95968	32.609	660.044	15.0065	2.99504	0.822581	81.466	0.0865298	0.00666164	61.6282	50.6923	20.2942	4.72	67.6	0	0.3472	0.245164	1.39247	2.90698	0.628453	0.86224	0.13776	0.0445608	55.4229	0.541923	1
3	Gifhorn	Rötgesbüttel	0	9.92111	32.5648	659.05	14.9301	2.96057	0.831541	81.8419	0.0841414	0.0123386	61.7037	50	9.04879	4.39883	83.2845	0	0.249267	0.254796	1.28264	2.03488	0.630907	0.866927	0.133073	0.0443065	55.9851	0.546765	1
3	Gifhorn	Rühen	5.7449	9.88432	29.8777	600.131	13.4912	2.7898	0.91155	82.2506	0.0710307	0.0457201	60.9032	41.3235	40.6651	4.8268	56.1045	0	0.426462	0.155606	1.18509	2.03488	0.515031	0.862044	0.137956	0.0556164	54.0255	0.444	1
3	Gifhorn	Sassenburg	6.18154	9.84752	33.0412	664.044	15.3059	2.91019	0.890029	82.1211	0.00652297	0.0232035	61.5379	45.7303	15.9542	4.61794	59.9003	0	0.356146	0.0662904	1.40689	2.03488	0.0473436	0.862098	0.137902	0.0312011	55.6125	0.0408206	1
3	Gifhorn	Schönewörde	7	9.63871	32.8725	655.9	15.3853	3.07021	0.929791	82.7466	0.00185215	0.00998864	62.0784	43	20.1295	5.60472	61.2094	0	0.958702	0.0301675	1.17037	2.03488	0.0134186	0.862044	0.137956	0.0148702	56.929	0.0115664	1
3	Gifhorn	Schwülper	-8	9.94547	31.1091	631.2	13.9555	3.08449	0.800307	81.511	0.132111	0.00846428	61.7778	49.5	18.1078	4.04387	74.366	0.548321	0.125428	0.140428	1.13628	2.03488	0.76507	0.826537	0.173463	0.0793331	56.5661	0.632959	1
3	Gifhorn	Sprakensehl	-4	9.24597	38.243	747.388	18.8021	3.21259	0.771084	85.6914	0.0849215	0.0223514	64.8795	36.7683	2.32696	7.76481	82.4057	0	0.441652	0.144656	1.21203	2.90698	1.09625	0.922407	0.0775928	0.16208	63.8216	1.01133	2
3	Gifhorn	Steinhorst	0	9.44718	36.9138	728.459	17.7225	3.18863	0.822854	83.9935	0.0537625	0.0336606	63.7627	36.0678	8.31534	6.88807	79.8278	0	0.124846	0.0963071	1.24614	2.90698	0.691387	0.922011	0.0779888	0.0910696	61.6517	0.637624	1
3	Gifhorn	Tappenbeck	6	9.91559	30.9444	623.065	14.5419	2.80108	0.908602	82.1923	0.0214317	0.0075095	61.3889	49.5	18.3232	14.1509	59.434	0.943396	0.132075	0.0414683	1.30664	1.45349	0.187887	0.885596	0.114404	0.0651839	55.29	0.166455	1
3	Gifhorn	Tiddische	9	9.8767	30.5858	615.063	14.0358	2.74953	0.891841	82.3009	0.0716269	0.00711446	61.1569	45.3333	5.61803	2.85016	90.7166	0	0.172638	0.238702	1.22617	1.45349	0.375701	0.809502	0.190498	0.0275313	54.2827	0.304074	1
3	Gifhorn	Tülau	0	9.65513	31.8663	633.217	14.8883	2.75134	0.872312	83.3526	0.0222006	0.00549374	61.8056	44.9565	10.8494	4.98108	84.6784	0	0.126103	0.102993	1.27536	1.45349	0.160717	0.861732	0.138268	0.0301292	55.7833	0.138516	1
3	Gifhorn	Ummern	5.53448	9.7746	34.4878	692.319	16.0069	3.05744	0.809599	81.9897	0.0268619	0.00713896	62.122	41.3171	13.0769	2.11374	75.0377	0	0.731253	0.080583	1.19444	2.03488	0.160239	0.83234	0.16766	0.0435963	57.8416	0.133377	1
3	Gifhorn	Vordorf	0	9.86903	31.9583	646.666	15.0717	3.01358	0.85399	82.1862	0.0820657	0.0138651	62.2281	49.2857	4.62558	5.77293	89.9936	0	0.0570879	0.246969	1.15185	2.03488	0.814514	0.899214	0.100786	0.0527895	56.9014	0.732449	1
3	Gifhorn	Wagenhoff	2	9.79677	33.7813	676.942	16.2043	2.99194	0.895161	81.9423	0.00484089	0.0271982	61.8333	45.25	57.7285	2.38095	38.0952	0	0.547619	0.17245	1.16651	2.90698	0.085253	0.945198	0.0548021	0.0103752	56.2627	0.0804121	1
3	Gifhorn	Wahrenholz	0	9.67489	33.024	658.158	15.6974	3.02023	0.889557	82.425	0.0376865	0.0384091	61.9492	44.9107	18.484	7.16216	67.3986	1.11486	0.606419	0.178385	1.17473	2.03488	0.273517	0.862259	0.137746	0.0347443	56.9364	0.23583	1
3	Gifhorn	Wasbüttel	0	9.97604	32.1736	649.295	14.8387	2.94086	0.908602	81.6538	0.285523	0.008094	61.4444	50.5	15.2985	5.84416	68.8312	0.324675	0.775974	0.255008	1.25588	2.03488	1.51431	0.812055	0.187945	0.107306	55.415	1.22878	2
3	Gifhorn	Wesendorf	0.466667	9.74461	33.6505	672.487	15.8201	3.01041	0.867846	82.2618	0.0242363	0.0106165	62.0968	45.4706	19.7916	7.41259	70.4196	0	0.426573	0.0942289	1.18009	2.03488	0.176152	0.862566	0.137434	0.0287837	57.0856	0.151915	1
3	Gifhorn	Weyhausen	6	9.99839	30.4792	617.415	14.6022	2.7379	0.887097	81.75	0.0100331	0.004986	61	51.8889	37.4383	3.62319	49.2754	0	0.514493	0.0239238	1.42538	1.45349	0.0728982	0.862623	0.137377	0.0614461	54.9297	0.0628651	1
3	Gifhorn	Wittingen	5.11678	9.51353	33.8862	667.407	15.8393	2.96474	0.82672	83.9678	0.147113	0.0101005	62.6254	39.3891	9.45547	2.2311	84.0785	0	0.448216	0.243306	1.29892	2.03488	0.770519	0.809312	0.190688	0.0575284	57.9474	0.623406	1
4	Goslar	Bad Harzburg	-4	8.82177	45.7071	853.633	24.0472	6.813	2.34783	92.9515	1.45032	0.027618	71.285	30.9	8.4185	1.1374	89.9909	0	0.05596	0.404271	1.16127	1.45349	14.3563	0.898995	0.101005	0.676492	61.4454	12.906	4
4	Goslar	Braunlage	0	6.7611	78.5653	1343.88	42.2792	12.1624	4.62688	106.332		0.47981	82.7222	5.97297	20.1293	0	0	0	0.338843	0	1.34967	2.90698
4	Goslar	Clausthal-Zellerfeld	0	7.21659	76.7618	1337.76	41.9878	10.7398	3.67532	103.647	3.06433	0.258553	103.647	7.41463	20.8384	0	0	0		0.350743	1.4081	2.90698	25.8993	0.881503	0.118497	0.805501	91.3028	22.835	5
4	Goslar	Goslar	-3.42128	8.99804	44.598	846.093	22.9308	5.87664	1.93372	90.1464	1.72658	0.0364195	90.1464	36.9226	5.56261	1.62214	90.3353	0		0.404385	1.36487	2.90698	16.558	0.895568	0.104432	0.691041	61.1162	14.8314	4
4	Goslar	Hahausen	0	9.19971	44.1591	856.176	23.6548	5.18475	1.70381	88.2937	6.56433	0.206207	88.2937	42.8333	11.7314	3.36323	73.7668	0	0.818386	0.475049	1.39357	2.90698	56.957	0.884747	0.115253	1.94606	67.4051	50.3926	6
4	Goslar	Harz (Landkreis Goslar)	-4	7.27029	73.1767	1274.98	39.5834	9.92872	3.58184	103.427	13.8341	0.204666	103.427	13.1108	0.75934					0.41887	1.37355	1.45349	119.899	0.884646	0.115354	3.87866	70.6032	106.065	7
4	Goslar	Langelsheim	-4	9.09076	46.3027	886.731	24.9096	6.08387	1.93161	89.3408	2.67778	0.0790477	89.3408	37.02	13.0248	0.774194	90.1935	0	0.0537634	0.426601	1.36545	2.90698	23.2363	0.884756	0.115244	0.800791	64.4217	20.5586	5
4	Goslar	Liebenburg	-7	9.59694	42.2171	709.769	18.6093	4.32217	1.28991	85.575	2.03435	0.0463111	85.575	42.475	3.91967	3.00306	90.9908	0	0.0604438	0.453825	1.37552	2.90698	18.748	0.89133	0.10867	0.717146	60.81	16.7137	5
4	Goslar	Lutter am Barenberge	0	9.41378	40.6949	799.971	21.3649	4.90531	1.52862	86.3499	4.69886	0.068696	86.3499	43.7879	5.63786	2.67237	83.5382	0	0.330305	0.50822	1.31109	2.90698	40.8155	0.88493	0.11507	1.35458	63.2657	36.1166	6
4	Goslar	Seesen	14.6126	9.30198	42.783	837.249	21.9617	5.30949	1.64867	86.385	6.09258	0.0885018	86.385	42.3939	12.7741	1.48337	81.1358	0.0449506	0.475427	0.48405	1.22419	2.90698	52.8854	0.884837	0.115163	1.71316	64.7626	46.7928	6
4	Goslar	Wallmoden	-18	9.61851	37.9583	746.029	18.9393	4.50085	1.34635	85.2652	5.72198	0.0703585	85.2652	40.3529	3.94789	1.7004	84.7773	0	0.194332	0.432598	1.23839	1.45349	49.7207	0.884906	0.115094	1.71657	62.4628	43.9987	6
5	Helmstedt	Bahrdorf	-11	9.83566	28.8834	575.932	12.7111	2.69945	0.834776	82.7073	0.126866	0.0165727	82.7073	38.7222	5.31794	3.60861	88.966	0	0.131506	0.131149	1.21723	1.45349	1.24955	0.898672	0.101328	0.167914	53.2209	1.12269	2
5	Helmstedt	Beierstedt	0	9.76645	29.0833	583.732	12.7214	3.38351	1.15054	82.8932	1.37054	0.0902971	82.8932	36.75	4.8838	5.7072	84.3672	0	0.0235732	0.301052	1.124	0.872093	13.5797	0.899207	0.100793	0.709644	56.1147	12.2092	4
5	Helmstedt	Brunsleberfeld	0	9.23226	37.9271	738.817	17.5484	3.65323	1.00806	88.0192		0.065435	65.9167	41.2						0	1.10991	5.66861
5	Helmstedt	Danndorf	-7	9.93375	29.8269	599.794	13.0691	2.80645	1.01241	81.7189	0.0610098	0.00536686	81.7189	40.8462	16.3203	2.28311	70.3196	0	0.127854	0.0887719	1.32416	1.45349	0.35102	0.826046	0.173954	0.0807619	52.5134	0.29001	1
5	Helmstedt	Frellstedt	0	9.72097	31.2708	622.108	13.9624	3.37903	0.967742	83.7115	0.876513	0.0335553	83.7115	46	2.19846	3.25098	96.749	0	0.0351105	0.378785	1.37943	0.872093	8.67796	0.89905	0.10095	0.415561	56.1538	7.80144	3
5	Helmstedt	Gevensleben	0	9.81089	28.9714	581.627	12.712	3.54839	1.22581	82.5889	1.1778	0.0476351	82.5889	38.4444	3.94239	4.80704	94.5159	0	0.028436	0.405566	1.09318	0.872093	11.6683	0.899106	0.100894	0.524423	55.2854	10.4905	4
5	Helmstedt	Grafhorst	0	9.91056	29.3864	590.798	13.0484	2.69501	0.891496	81.8427	0.00537537	0.0060436	81.8427	34.3333	41.1636	8.46561	62.1693	0	0.584656	0.158124	1.36097	2.03488	0.0389694	0.861983	0.138017	0.00502204	52.4404	0.033594	1
5	Helmstedt	Grasleben	0	9.68521	30.8838	606.443	13.8358	2.63441	0.854839	84.3814	1.45962	0.0266731	84.3814	37.3529	9.65369	0.78329	95.6919	0	0.146214	0.3177	1.39559	2.03488	10.5288	0.861393	0.138607	0.603205	55.8645	9.0692	3
5	Helmstedt	Groß Twülpstedt	-2	9.74534	30.406	605.544	14.1555	2.75392	0.899539	83.7242	0.379766	0.0307714	83.7242	57.2162	4.90189	3.60301	83.9502	0	0.131674	0.23874	1.19521	2.90698	3.75244	0.898797	0.101203	0.282861	55.4375	3.37268	2
5	Helmstedt	Helmstedt	2.67516	9.67024	30.3384	601.725	13.3173	2.78543	0.784705	84.8124	0.791043	0.0268629	84.8124	29.0882	7.37944	2.8065	90.4221	0.0493705	0.0997285	0.350333	1.37904	0.872093	7.81097	0.89873	0.101195	0.502902	56.127	7.01993	3
5	Helmstedt	Jerxheim	0	9.80343	28.4325	569.857	12.271	3.03396	0.911715	82.7652	1.74893	0.0774862	82.7652	36.1176	3.71199	1.46217	95.0413	0	0.027972	0.371701	1.14497	0.872093	17.3596	0.899185	0.100815	0.798576	54.8156	15.6107	5
5	Helmstedt	Königslutter	0	9.12177	38.9118	733.351	19.2581	3.63799	0.978495	89.5	4.72347		89.5	44.5	1.61318					0.241434	1.21734	5.6686	46.7118	0.898903	0.101097	3.59456	58.0037	41.9883	6
5	Helmstedt	Königslutter am Elm	-16	9.67336	32.3914	641.562	14.7312	3.174	0.873412	84.2605	1.23807	0.0339846	84.2605	53.4436	14.6082	3.59753	83.9348	0	0.131759	0.408956	1.22762	2.03488	12.2546	0.898954	0.101046	0.498219	56.4743	11.0165	4
5	Helmstedt	Lehre	-3	9.84983	31.9578	640.392	15.0179	3.02033	0.872293	82.7129	0.280186	0.0233519	82.7129	49.5507	13.4121	2.7882	78.7131	0.375335	0.174799	0.28482	1.35222	2.03488	2.77486	0.899049	0.100951	0.17175	56.1848	2.49468	2
5	Helmstedt	Mariental	0	9.59897	31.3068	618.391	14.2805	2.66422	0.822581	85.2413	0.791467	0.0352312	85.2413	40.4	5.34498	2.08333	92.5	0	0.0208333	0.308763	1.48779			0.865551			57.8449	5.07824	3
5	Helmstedt	Querenhorst	0	9.73333	29.8083	596.231	13.6989	2.54194	0.903226	83.7308	0.594451	0.036169	83.7308	51.8	1.50451	5.61224	86.2245	0	0.0102041	0.273076	1.31579	2.03488	4.45979	0.866058	0.133942	0.306725	55.1645	3.86534	2
5	Helmstedt	Räbke	0	9.53431	34.162	672.079	15.4806	3.5448	1.00358	85.3974	1.68647	0.043049	85.3974	43.4545	0	4.93976	88.3133	1.3253	0.0253012	0.521827	1.17361	0.872093	16.7243	0.899246	0.100754	0.546291	57.0845	15.0379	5
5	Helmstedt	Rennau	0	9.63737	31.1771	618.813	14.0468	2.75806	0.877688	84.7612	0.558397	0.0355105	84.7612	50.8889	22.6975	2.77372	78.3942	0.145985	0.249635	0.31899	1.42763	2.90698	5.52055	0.898907	0.101093	0.295385	57.8875	4.96215	2
5	Helmstedt	Schöningen	1.65971	9.57219	31.3058	620.591	14.6707	3.06311	0.808555	85.2408	2.72626	0.0499209	85.2408	36.7037	4.10942	1.70758	97.2785	0	0.0261473	0.419199	1.15553	0.872093	27.002	0.899099	0.100909	1.07754	56.7061	24.2758	5
5	Helmstedt	Söllingen	0	9.58903	30.6481	614.997	13.7161	3.08065	0.906452	84.601	1.63084	0.0464195	84.601	37.9348	0.799199	2.67324	95.7955	0	0.0280301	0.425514	1.23985	0.872093	16.1656	0.899096	0.100904	0.601276	59.0235	14.5348	4
5	Helmstedt	Süpplingen	0	9.7346	30.9167	617.669	13.9677	3.31989	0.938172	83.6891	0.776855	0.022875	83.6891	53.8889	4.76394	4.55466	95.1417	0	0.0283401	0.437118	1.41394	0.872093	7.68825	0.898811	0.101189	0.29056	55.7999	6.91139	3
5	Helmstedt	Süpplingenburg	7	9.73065	30.8611	611.968	14.1106	2.98925	0.860215	84.0385	1.22917	0.0387188	84.0385	50.3125	2.06677	3.81406	92.4911	0	0.0262217	0.362481	1.44132	2.90698	9.17871	0.866153	0.133847	0.397196	56.2681	7.94954	3
5	Helmstedt	Velpke	-11	9.87742	29.4474	591.042	12.9624	2.64856	0.855688	82.2368	0.0800003	0.0129294	82.2368	44.4762	10.7	4.61066	72.9508	0	0.283811	0.0929269	1.2923	1.45349	0.598122	0.866145	0.133855	0.125145	52.8322	0.518121	1
5	Helmstedt	Warberg	0	9.66573	31.6071	625.645	14.4194	3.25806	0.889401	84.5659	1.71782	0.04562	84.5659	41.5	0	5.31335	89.1008	0.13624	0.129428	0.459014	1.31448	0.872093	17.045	0.899268	0.100732	0.644233	56.6516	15.3272	5
5	Helmstedt	Wolsdorf	5.41209	9.65115	30.8306	612.691	13.8883	2.9914	0.834409	84.6846	2.12128	0.0208723	84.6846	41.4286	0.917705	4.19664	95.8034	0	0.14988	0.402654	1.34561	0.872093	21.0151	0.899107	0.100863	0.978845	57.3008	18.8938	5
6	Northeim	Bad Gandersheim	0	9.30059	33.923	799.552	20.6415	4.73562	1.23247	85.7839	6.70918	0.0846937	85.7839	44.375	2.81262	2.82575	89.5408	0	0.470761	0.441585	1.27045	1.45349	58.2853	0.884909	0.115091	2.05907	65.6661	51.5761	6
6	Northeim	Bodenfelde	2.47244	9.55287	39.3102	783.244	20.1976	4.63082	1.24552	82.1581	14.2079	0.135063	82.1581	33	27.9457	0	64.4769	0.121655	0.762774	0.364361	1.3043	2.90698	98.7063	0.856174	0.143817	3.85664	65.7559	84.4984	7
6	Northeim	Dassel	-1	9.09743	43.5967	850.343	23.2061	5.25058	1.46486	86.4402	7.08716	0.0996287	86.4402	45.5	15.6127	0	78.8391	0	0.369957	0.402242	1.27768	1.45349	49.1418	0.855951	0.144049	1.76866	66.6327	42.0546	6
6	Northeim	Einbeck	4.35323	9.32445	33.3056	760.162	19.4819	4.65291	1.18123	84.6155	5.2877	0.0882768	84.6155	47.9221	11.6419	1.74623	83.9017	0.509631	0.41355	0.354561	1.26755	2.90698	45.9182	0.884864	0.115136	2.10195	64.1854	40.6305	6
6	Northeim	Hardegsen	1.94231	8.78496	43.3314	828.049	22.3797	4.47831	1.2043	88.4036	6.74963	0.0807548	88.4036	51.2442	10.4007	0	78.6674	0	0.481882	0.34178	1.29122	1.45349	46.702	0.855724	0.144276	1.98865	67.7781	39.9524	6
6	Northeim	Kalefeld	0	9.20634	40.87	804.237	20.0269	4.93356	1.31644	85.7482	8.78125	0.124823	85.7482	43.8605	7.72834	1.36916	82.4335	0	0.484629	0.442952	1.3465	1.45349	76.2675	0.884937	0.115063	2.75882	65.1636	67.4862	7
6	Northeim	Katlenburg-Lindau	0	9.31027	37.7448	742.429	18.4475	4.1371	1.13217	84.4899	9.37237	0.0876312	84.4899	46.6438	9.33321	0	91.2094	0.0546001	0.345072	0.421424	1.30472	1.45349	65.0709	0.856009	0.143991	2.31726	61.9791	55.6986	7
6	Northeim	Moringen	7.375	8.79953	42.2495	808.103	22.343	4.7722	1.20868	88.0014	4.45183	0.0988621	88.0014	49.5301	12.5415	0.171653	81.8293	0	0.469838	0.355463	1.1824	1.45349	38.557	0.884555	0.115445	1.70471	66.7396	34.1052	6
6	Northeim	Nörten-Hardenberg	-8	9.32177	35.0949	690.397	17.305	4.1583	1.13142	84.0662	2.90517	0.0611167	84.0662	48.0185	7.06169	2.2104	89.3983	0	0.345886	0.358388	1.34433	1.45349	25.1807	0.884698	0.115302	1.2112	62.0943	22.2755	5
6	Northeim	Northeim	3.22727	9.35776	34.9646	691.068	17.4713	4.29717	1.11357	83.852	4.61739	0.0565491	83.8519	48.8288	7.27447	1.90232	89.1797	0	0.211279	0.338926	1.20289	1.45349	40.1006	0.884948	0.115052	1.82256	61.7412	35.4832	6
6	Northeim	Solling (Landkreis Northeim)	3.91781	8.36723	53.8986	1007.35	28.2453	5.0656	1.36263	92.5443	36.955	0.178402	92.5443	31.7314	2.46873					0.428548	1.40581	1.45349	256.533	0.857248	0.142731	8.03964	71.3785	219.578	7
6	Northeim	Uslar	3.416	8.95106	44.2865	858.885	22.5874	4.7272	1.2386	87.0802	16.9021	0.12882	87.0802	42.157	21.0166	0	68.9895	0	0.551742	0.49345	1.40701	2.90698	117.122	0.855717	0.144283	3.50822	67.892	100.22	7
7	Peine	Edemissen	-8	9.92658	69.917	665.555	15.0016	3.25269	0.838393	81.4038	0.0471256	0.00830873	81.4038	50.8396	20.2426	2.0405	82.0651	0	0.182264	0.165061		2.03488	0.607953	0.92234	0.07766	0.0558181	57.8427	0.560827	1
7	Peine	Hohenhameln	-4	9.92231	31.82	644.798	15.1224	3.4198	0.863799	81.4578	0.228628	0.0144623	81.4578	53.2319	1.63405	0.824124	95.3175	0	0.162765	0.436911	1.31137	1.45349	2.27369	0.899362	0.100638	0.0863341	59.3286	2.04507	2
7	Peine	Ilsede	16	9.90435	31.7571	642.737	14.7163	3.46774	0.928111	81.5879	0.297137	0.0183151	81.5879	54.0417	4.92054	2.00384	91.4944	0.0639522	0.253677	0.432223	1.38312	1.45349	2.95921	0.899496	0.100504	0.119276	58.4649	2.66208	2
7	Peine	Lengede	0	9.88894	31.2424	632.147	14.5705	3.35093	0.923754	81.7284	0.373403	0.0231558	81.7284	46.0857	3.52041	1.54662	93.7251	0	0.0742377	0.492819	1.44356	1.45349	3.72503	0.899716	0.100284	0.130716	57.7396	3.35163	2
7	Peine	Peine	-2.53571	9.92117	32.4413	656.33	14.9049	3.27922	0.826811	81.3247	0.322373	0.0320973	81.3247	51.5641	10.6473	1.81791	87.066	0	0.17598	0.397124	1.40283	2.03488	1.6982	0.810669	0.189331	0.0699844	58.1537	1.37582	2
7	Peine	Vechelde	-6	9.89864	31.0049	627.239	14.265	3.11102	0.844156	81.5395	0.117502	0.0534657	81.5395	46.5342	8.13765	1.36026	93.6026	0	0.0767269	0.45881	1.17046	2.03488	1.17187	0.899589	0.100411	0.0478816	57.104	1.05437	2
7	Peine	Wendeburg	0	9.93527	31.459	636.875	14.3132	3.11162	0.819252	81.3816	0.163729	0.0378593	81.3816	49.8571	16.7642	2.59603	84.8212	0	0.16053	0.256226	1.28102	2.03488	1.2246	0.866389	0.133611	0.067435	56.9087	1.06087	2
8	Wolfenbüttel	Am Großen Rhode	0	8.71362	41.7037	785.104	19.5419	3.89247	1.11111	92.6026	14.1358		92.6026	45.1429	0.330629					0.507		5.6686	140.053	0.899066	0.100934	4.17153	66.2199	125.917	7
8	Cuxhaven	Armstorf	4.51768	9.52333	42.6488	846.199	22.3379	4.5937	1.16513	83.5504	0.0571828	0.0315998	83.5504	34.2791	18.9347	0	59.5496	0	1.699	0.092273	1.18561	5.6686	0.220503	0.740722	0.259278	0.104247	65.9268	0.163321	1
8	Wolfenbüttel	Baddeckenstedt	0	9.68829	34.6515	688.613	16.2519	3.67742	1.07331	84.1416	4.45545	0.0715622	84.1416	39.5455	7.23005	1.3363	97.4759	0	0.118782	0.442396	1.27058	1.45349	39.0642	0.88697	0.11303	1.58451	61.1906	34.6087	6
8	Wolfenbüttel	Barnstorf-Warle	0	9.16935	38.2083	734.323	17.8387	3.58065	1.03226	88.8462			67							0	1.24789	5.66861
8	Wolfenbüttel	Börßum	0	9.86714	29.9625	603.811	12.9389	3.98925	1.40108	82.0769	1.34272	0.0339534	82.0769	45.6207	2.92077	2.02302	97.977	0	0.0143007	0.411381	1.15993	0.872093	13.2952	0.899053	0.100947	0.569351	55.6436	11.9525	4
8	Wolfenbüttel	Burgdorf (Wolfenbüttel)	0	9.73652	33.447	673.757	16.1035	3.59971	1.02639	83.3147	1.09808	0.0570698	83.3147	51.7308	2.05275	2.56242	93.7582	0	0.0131406	0.472649	1.34294	1.45349	10.4679	0.897147	0.102853	0.370911	60.4189	9.36979	3
8	Wolfenbüttel	Cramme	0	9.78414	31.5801	640.298	14.7118	3.80645	1.08685	83.4497	0.25496	0.0150825	83.4497	30.9286	0	3.85164	92.8673	0	0.0114123	0.507	1.40222	2.90698	2.53033	0.899221	0.100779	0.0860586	57.713	2.27537	2
8	Wolfenbüttel	Cremlingen	2	9.71416	32.4641	643.892	14.4582	3.18521	0.861513	83.8349	1.03281	0.0282192	83.8349	48.9836	19.3013	0	87.8927	0.947996	0.118906	0.444408	1.33725	0.872093	10.2348	0.899129	0.100871	0.388689	56.9052	9.20201	3
8	Wolfenbüttel	Dahlum	0	9.3212	34.5506	682.795	16.1785	3.42396	1.09447	87.0769	1.2788	0.0360496	87.0769	40.0588	0	1.97785	98.0222	0	0.290348	0.434254	1.25028	0.872093	12.695	0.899318	0.100682	0.487673	62.1087	11.4162	4
8	Wolfenbüttel	Denkte	0	9.7871	30.318	609.745	13.2524	3.71307	1.09508	82.8644	1.42807	0.0344529	82.8644	43.2353	8.10787	1.80305	95.9085	0	0.0131761	0.323979	1.13087	1.45349	14.1603	0.899098	0.100902	0.749793	56.1195	12.7322	4
8	Wolfenbüttel	Dettum	0	9.80625	30.4804	606.673	13.186	3.56167	0.937381	82.7896	0.754681	0.0253096	82.7896	53.2667	0.953574	0.0626174	99.9374	0	0.014402	0.422938	1.23629	1.45349	7.4787	0.899052	0.100948	0.332261	56.5808	6.72402	3
8	Wolfenbüttel	Dorstadt	0	9.87276	30.9062	607.244	14.3258	3.82661	1.18952	82.9663	1.35056	0.0377047	82.9663	35.6667	4.78663	0.609756	99.3902	0	0.169512	0.44824	1.25502	2.90698	13.4762	0.900081	0.0999187	0.484042	55.1907	12.1256	4
8	Wolfenbüttel	Elbe	-3	9.73681	33.5944	683.302	16.0095	3.86022	1.06452	83.5128	3.62195	0.0975307	83.5128	39.5789	0.792113	3.19672	93.2787	0	0.0122951	0.468201	1.32006	1.45349	31.4636	0.884915	0.115085	1.06854	62.0047	27.8416	5
8	Wolfenbüttel	Erkerode	0	9.17204	36.6361	714.218	16.7571	3.62581	0.978495	88.0282	4.50706	0.0608971	88.0282	52.8571	7.04879	0	81.9905	0	0.125592	0.503732	1.25051	2.90698	44.6883	0.899299	0.100701	1.32647	60.0418	40.1812	6
8	Wolfenbüttel	Evessen	0	9.27532	35.5863	697.939	16.1935	3.67281	0.976959	87.0989	2.104	0.052394	87.0989	55.8889	0.396091	0	97.4952	0	0.0125241	0.440743	1.27322	5.6686	20.8781	0.899293	0.100707	0.717485	61.6948	18.7741	5
8	Wolfenbüttel	Flöthe	0	9.71536	32.2697	650.803	14.819	3.74873	1.08149	84.0202	0.456758	0.029361	84.0202	37.8333	0.629266	3.07346	93.3283	0	0.0127436	0.468412	1.41642	2.90698	4.54203	0.899395	0.100605	0.196564	58.64	4.08527	2
8	Wolfenbüttel	Haverlah	0	9.72298	34.3554	693.504	16.4373	4.01139	1.12334	84.2421	1.16425	0.0366858	84.2421	39.1765	0	2.13836	97.7987	0	0.0144654	0.471783	1.31002	1.45349	10.1215	0.884989	0.115011	0.374319	61.3906	8.95725	3
8	Wolfenbüttel	Hedeper	0	9.81573	29.7203	600.619	13.0786	3.73387	1.24395	82.4832	0.987579	0.0366601	82.4832	45.4118	2.80483	1.91041	95.7839	0	0.013834	0.366696	1.25971	0.872093	9.7825	0.899042	0.100958	0.464236	56.1145	8.79492	3
8	Wolfenbüttel	Heere	-4	9.5491	36.9421	735.853	18.3018	3.98566	1.1129	85.3098	1.98111	0.0467221	85.3098	38.5625	2.40371	5.46763	91.0791	0	0.142446	0.475234	1.26498	1.45349	17.2046	0.884879	0.115121	0.67319	60.0165	15.2235	5
8	Wolfenbüttel	Heiningen	0	9.82903	30.6111	620.883	14.0502	3.77061	1.21505	82.5726	1.38131	0.0403721	82.5726	42.7778	4.12825	0	6.34921	0	0.343915	0.429774	1.26872	2.90698	27.3508	0.948654	0.0513464	0.98117	55.7766	25.9695	5
8	Wolfenbüttel	Kissenbrück	0	9.86774	29.3036	603.242	12.6089	3.96774	1.38249	81.7308	1.08661	0.0343854	81.7308	38.875	6.08197	6.66667	90.8333	0	0.00416667	0.480108	1.08155	0.872093	10.7734	0.899134	0.100866	0.406937	55.6474	9.68674	3
8	Wolfenbüttel	Kneitlingen	0	9.43649	34.3603	670.651	16.182	3.67362	1.03226	86.0747	2.7455	0.059688	86.0747	52.9286	0	0	100	0	0.0142552	0.416296	1.27348	5.6686	27.2269	0.8992	0.1008	0.995383	63.1481	24.4814	5
8	Wolfenbüttel	Ohrum	0	9.79462	30.5583	620.839	14.0645	3.77097	1.11613	82.7846	1.34796	0.0327438	82.7846	33.5	1.31377	0.766871	99.0798	0	0.0153374	0.430126	1.31796	2.90698	13.3724	0.89932	0.10068	0.486823	54.805	12.0244	4
8	Wolfenbüttel	Remlingen-Semmenstedt	0	9.66111	31.8048	633.191	13.9922	3.79355	1.25622	84.0582	1.66459	0.0508142	84.0582	42.7059	0.534146	2.8877	91.3812	0	0.0128913	0.448641	1.21325	0.872093	16.519	0.899138	0.100862	0.648629	58.2781	14.8544	4
8	Wolfenbüttel	Roklum	0	9.77921	30.088	606.161	13.6694	3.43728	1.05376	82.9316	1.1036	0.127167	82.9316	41.6	2.69234	0	100	0	0.0153374	0.356848	1.31323	0.872093	10.9251	0.898954	0.101046	0.56401	56.3266	9.82148	3
8	Wolfenbüttel	Schladen-Werla	0	9.86349	30.8769	621.64	14.0654	3.74512	1.18719	82.6717	1.96629	0.0425571	82.6717	44.2857	7.3828	1.29412	94.4118	0		0.441565	1.25754	1.45349	19.527	0.899258	0.100742	0.749141	56.6182	17.5607	5
8	Wolfenbüttel	Schöppenstedt	0	9.40866	34.1719	678.168	15.695	3.59113	1.0629	85.9894	2.3509	0.0569141	85.9894	37.5349	0	2.24359	97.7564	0	0.0144231	0.460117	1.22662	0.872093	23.329	0.899134	0.100866	0.839325	60.5718	20.9781	5
8	Wolfenbüttel	Sehlde	0	9.51868	38.8079	758.426	19.279	4.19534	1.22939	86.1453	2.27565	0.0462502	86.1453	37.7368	2.9432	3.79747	92.7215	0	0.00949367	0.47217	1.24786	1.45349	19.7701	0.884914	0.115086	0.821417	60.4254	17.4944	5
8	Wolfenbüttel	Sickte	0	9.81252	30.5865	613.942	13.6237	3.57196	0.960298	82.5118	0.448963	0.0232884	82.5118	47.9583	1.80667	0	97.5127	0	0.0137056	0.398271	1.43651	0.872093	4.44536	0.899049	0.100951	0.199715	56.074	3.99639	2
8	Wolfenbüttel	Uehrde	0	9.74968	30.1823	605.017	13.1989	3.5	1.08871	83.2324	1.20234	0.0302774	83.2324	40.7391	1.66688	2.20339	97.7966	0	0.144915	0.449949	1.15884	0.872093	11.9124	0.899056	0.100944	0.497231	56.2033	10.71	4
8	Wolfenbüttel	Vahlberg	0	9.70358	31.3639	621.932	14.4014	3.56129	1.03011	83.7359	1.91366	0.06602	83.7359	40.9444	1.50043	2.09231	97.9077	0	0.0141538	0.410892	1.26175	1.45349	19.0103	0.899344	0.100656	0.878221	56.2442	17.0966	5
8	Wolfenbüttel	Veltheim (Ohe)	0	9.66344	32.2454	638.527	14.1649	3.44086	0.946237	84.0342	0.7088	0.0253131	84.0342	51.1111	0	0	97.5524	0	0.0122378	0.48727	1.34688	0.872093	7.03891	0.899191	0.100809	0.241131	58.0885	6.33011	3
8	Wolfenbüttel	Voigtsdahlum	0	9.19816	37.7	726.378	17.6194	3.44839	0.980645	88.7962	2.01466	0.040738	88.7962	40.25	0					0.245636	1.373	0.872093	19.9539	0.899034	0.100966	1.16526	64.6455	17.9392	5
8	Wolfenbüttel	Winnigstedt	0	9.81344	29.5139	596.315	13.1505	3.3871	1.01075	82.6058	1.00877	0.0796158	82.6058	36.8571	3.71397	1.88679	98.1132	0	0.0147662	0.322315	1.24227	0.872093	9.99334	0.899094	0.100906	0.479881	55.4695	8.98457	3
8	Wolfenbüttel	Wittmar	0	9.52473	32.5625	649.118	14.6258	3.71774	1.14516	84.8558	2.86131	0.0538575	84.8558	40.4	0	0	100	0	0.012987	0.352636	1.1539	1.45349	28.4818	0.899506	0.100494	1.6184	60.8612	25.6205	5
8	Wolfenbüttel	Wolfenbüttel	-4	9.83645	38.7702	607.798	13.9227	3.52185	0.929767	82.4012	0.695135	0.0285702	82.4012	40.2125	1.82793	2.49409	93.5713	0.27951	0.0146205	0.445766	1.19611	0.872093	6.9008	0.899276	0.100724	0.270988	56.1827	6.20567	3
9	Göttingen	Adelebsen	0	8.94388	34.7514	796.037	20.5723	4.22953	1.20182	87.395	8.39706	0.0766465	87.395	42.481	7.90897	0	82.8841	0.188679	0.625606	0.341236	1.28996	2.90698	58.1637	0.855617	0.144383	2.56722	67.3601	49.7666	6
9	Göttingen	Bad Grund (Harz)	2	8.81993	49.9333	957.332	25.2381	6.80072	2.12473	88.7462	8.48483	0.137048	88.7462	36.6905	24.5009					0.45082	1.4049	2.90698	59.7144	0.858236	0.141764	2.00431	66.5689	51.2295	6
9	Göttingen	Bad Lauterberg im Harz	-4.1167	8.52071	38.7869	965.983	28.5115	7.12545	2.11111	91.6923	14.3512	0.180466	91.6923	36.2667	26.9945	2.26415	56.0108	0		0.441011	1.41735	1.45349	98.7335	0.85466	0.14534	3.2772	70.025	84.3823	7
9	Göttingen	Bad Sachsa	-6	8.3956	50.575	958.337	27.4995	6.40645	1.9086	91.5564	8.40947	0.0933443	91.5564	33.186	14.6771	1.54905	72.031	0	0.665851	0.444732	1.14269	1.45349	57.9035	0.854872	0.145128	1.9393	69.0395	49.494	6
9	Göttingen	Bilshausen	0	9.41326	37.6964	734.566	18.1004	4.45622	1.28571	84.3462	12.1178	0.0346043	84.3462	49.625	13.7225	0	88.3754	0	0.0807533	0.501486	1.40912	1.45349	66.5887	0.818149	0.181851	2.16605	61.1759	54.471	6
9	Göttingen	Bodensee	0	9.28333	37.9524	742.667	18.2823	4.20737	1.22581	85.1099	6.63881	0.0511285	85.1099	50.2857	3.83112	0.122399	90.4529	0	0.404935	0.507	1.40071	1.45349	45.8278	0.855183	0.144817	1.44277	62.5257	39.189	6
9	Göttingen	Bovenden	-9	9.09083	40.548	743.923	19.1941	4.02327	1.03437	86.5485	5.02846	0.0957199	86.5485	48.623	7.63394	0.127673	86.722	0	0.953235	0.364019	1.32914	1.45349	34.8698	0.855994	0.144006	1.71421	63.3198	29.8414	5
9	Göttingen	Bühren	0	8.65323	45.6111	857.763	24.7965	4.46505	1.17204	89.9487	8.89948	0.0865179	89.9487	44.4615	7.07831	0	88.389	0	0.0318845	0.522125	1.26737	2.90698	61.5313	0.855362	0.144638	1.69573	69.6209	52.6318	6
9	Göttingen	Dransfeld	0	8.48129	45.5534	860.077	23.4981	4.19859	1.13508	91.4183	3.83262	0.058426	91.4183	43.0769	13.0831	0	81.7425	0	0.568768	0.273104	1.10225	2.90698	26.3756	0.854782	0.145218	1.45923	71.1408	22.543	5
9	Göttingen	Duderstadt	-4	9.20853	35.4515	687.907	15.9247	4.03294	1.12632	85.9842	9.61057	0.0983666	85.9842	48.1509	10.3175	2.28426	88.5311	0	0.434719	0.465322	1.40332	1.45349	66.5691	0.855686	0.144314	2.29215	62.6242	56.9585	7
9	Göttingen	Ebergötzen	0	9.04032	39.9167	766.947	20.9247	4.11452	1.2371	87.1058	7.70466	0.0659557	87.1058	55.7647	19.6177	1.00287	74.7851	0	0.152421	0.420262	1.41246	1.45349	53.3943	0.856029	0.143971	2.04844	64.5206	45.6896	6
9	Göttingen	Elbingerode	0	9.18347	45.2188	859.306	22.1226	6.12097	1.83871	87.2692	7.6646	0.0841956	87.2692	43.8	9.53432	6.11111	82.2222	0	0.0190515	0.434405	1.34809	1.45349	53.0684	0.85558	0.14442	2.0158	64.2556	45.4038	6
9	Göttingen	Friedland	-2	9.01892	40.8604	744.387	18.5805	3.85849	0.985376	86.9877	4.54921	0.0634429	86.9877	46.7835	6.49644	3.38877	88.6279	0	0.209579	0.358409	1.20573	1.45349	39.2607	0.884392	0.115608	1.72669	64.4375	34.7115	6
9	Göttingen	Gieboldehausen	0	9.46604	35.3354	695.419	16.7165	4.58387	1.32097	83.5827	4.4997	0.0526427	83.5827	48.2105	11.5618	2.39091	91.8111	0	0.183702	0.455091	1.39676	1.45349	38.8379	0.884005	0.115995	1.41548	60.6964	34.3382	6
9	Göttingen	Gleichen	0	8.91925	38.4356	717.295	18.08	3.74371	0.936246	88.08	7.72791	0.0997889	88.08	50.1387	8.87935	3.24281	88.461	0	0.472098	0.482977		1.45349	66.7947	0.884276	0.115724	2.09238	66.6934	59.0668	7
9	Göttingen	Göttingen	-7	9.03457	37.7219	728.765	18.7814	3.93414	1.03387	86.8266	4.15484	0.0644183	86.8266	48.3613	7.32808	7.11517	79.845	0.442968	0.465682	0.286415	1.25041	1.45349	28.758	0.855839	0.144115	1.73606	66.1683	24.6032	5
9	Göttingen	Hann. Münden	-4	9.02916	42.335	821.143	22.0763	4.19302	1.20122	86.5255	13.5045	0.18681	86.5255	34.6735	9.29999	2.46423	72.6153	0	0.13911	0.37628	1.29761	2.90698	93.688	0.855931	0.144205	3.59961	66.1694	80.1836	7
9	Göttingen	Harz (Landkreis Göttingen)	-8	7.58032	41.3774	1252.5	37.4944	9.40569	3.10416	99.6326	13.3351		99.6326	18.1939	1.46899					0.392975		1.45349	91.6889	0.854696	0.145304	3.39456	74.0176	78.3538	7
9	Göttingen	Hattorf am Harz	0	9.28894	40.2056	794.128	19.4528	5.436	1.57336	85.201	4.04346	0.0505855	85.201	46.2812	10.7784	0	92.1596	0	0.209766	0.375053	1.27229	1.45349	28.0464	0.855902	0.144098	1.18414	64.194	24.0029	5
9	Göttingen	Herzberg am Harz	0	9.04957	41.5565	856.314	22.4392	5.85397	1.70881	87.6881	5.59079	0.0873501	87.6881	39.25	19.8097	5.78909	63.1268	0.221239	0.365413	0.4055	1.27359	1.45349	38.7075	0.855599	0.144401	1.43814	65.0904	33.1167	6
9	Göttingen	Hörden am Harz	0	9.1318	44.9333	884.77	22.7742	6.5871	2.03871	86.5423	5.52954	0.0864662	86.5423	45.125	33.896	0.897666	76.6607	0	0.199282	0.416596	1.40157	1.45349	38.287	0.855584	0.144416	1.36493	66.0723	32.7575	6
9	Göttingen	Jühnde	-1	8.73091	43.2333	825.522	22.6206	4.02968	1.08645	89.2308	6.65157	0.0706243	89.2308	44.9565	9.46613	0	82.8729	0	0.625691	0.255021	1.18955	2.90698	45.9996	0.855004	0.144996	2.57349	71.702	39.348	6
9	Göttingen	Krebeck	0	9.22043	38.2222	746.667	18.9862	4.14247	1.22312	85.5321	8.78189	0.0530206	85.5321	51.6923	12.5876	0	77.8947	0.175439	1.61425	0.50673	1.42089	1.45349	60.8297	0.855671	0.144329	1.87405	63.8015	52.0478	6
9	Göttingen	Landolfshausen	0	9.02998	37.3528	733.841	18.4758	4.02796	1.21505	86.5641	11.0433	0.0987752	86.5641	58.7222	15.1544	0	82.7976	0	1.10533	0.4425	1.39694	1.45349	76.5681	0.855905	0.144095	2.64233	65.3437	65.5248	7
9	Göttingen	Niemetal	0	8.72222	44.2716	851.687	23.2022	4.35595	1.1802	88.939	4.8887	0.0847191	88.939	42.2759	4.57386	0	81.6974	0		0.492054	1.26562	2.90698	33.8086	0.855434	0.144566	1.02745	68.3869	28.9199	5
9	Göttingen	Obernfeld	0	9.39091	34.6319	675.103	15.0381	4.38441	1.3172	84.3974	6.41525	0.0471483	84.3974	50.5455	4.75013	1.27576	97.7429	0	0.545633	0.454647	1.38542	1.45349	44.4519	0.855971	0.144029	1.562	62.3333	38.0366	6
9	Göttingen	Osterode am Harz	-5	8.88719	47.7496	922.909	24.1306	6.39955	1.85212	88.4204	12.9122	0.100278	88.4204	42.0198	18.0491	1.97886	71.8237	0	0.32179	0.452227		2.90698	89.4797	0.8558	0.1442	2.9965	65.4735	76.5676	7
9	Göttingen	Rhumspringe	0	9.34885	37.5417	755.737	17.1129	5.17204	1.48387	84.3632	9.74421	0.067428	84.3632	40.9	20.1098	0.290276	83.7446	0	0.767779	0.442161	1.39857	4.06977	67.5247	0.855699	0.144301	2.38682	63.8408	57.7805	7
9	Göttingen	Rollshausen	0	9.42823	34.7396	687.465	15.7204	4.46237	1.38172	83.8878	4.40128	0.0337371	83.8878	51.2727	12.2668	0	94.6429	0	0.724107	0.44634	1.39837	1.45349	30.5582	0.856161	0.143839	1.11312	60.7873	26.157	5
9	Göttingen	Rosdorf	-4	9.03871	38.6212	754.84	19.5373	3.88685	1.0134	86.3166	2.77574	0.0528228	86.3166	49.2857	7.10135	4.52636	87.3308	0	0.333411	0.317179	1.00901	1.45349	23.9813	0.884431	0.115569	1.39772	64.197	21.2056	5
9	Göttingen	Rüdershausen	0	9.26317	38.2963	728.441	18.3835	4.74552	1.32616	86.0726	15.3138	0.0542303	86.0726	44.5	17.4545	2.93103	75.6897	0	0.551724	0.4425	1.39822	1.45349	106.136	0.855857	0.144143	3.97308	60.5278	90.8227	7
9	Göttingen	Scheden	0	8.86519	43.255	818.91	22.53	4.25806	1.22839	88.5215	8.3719	0.0988225	88.5215	42.9615	11.7295	5.32407	70.0617	1.31173	0.142747	0.407967	1.1217	2.90698	57.8957	0.855299	0.144701	2.08561	69.0326	49.5238	6
9	Göttingen	Seeburg	0	9.37247	35.5256	698.862	16.159	4.39702	1.39702	84.2426	2.93958	0.0479847	84.2426	58.5	11.5203	1.26904	59.3909	0	0.304569	0.354129	1.4128	1.45349	25.338	0.884059	0.115905	1.25852	61.2369	22.3984	5
9	Göttingen	Seulingen	0	9.26828	36.3681	702.167	17.1173	4.38978	1.3871	85.4776	7.20239	0.0470004	85.4776	60.0769	7.52336	0	81.0368	0	0.821282	0.491311	1.4097	1.45349	50.0245	0.856086	0.143914	1.63124	61.5156	42.8221	6
9	Göttingen	Staufenberg	0	8.65549	29.9114	798.913	21.357	4.01613	1.14806	90.212	10.6946	0.118884	90.212	31.5842	10.2345	3.30612	78.3673	0	0.153469	0.470351	1.21111	2.90698	73.9708	0.855181	0.144819	2.34824	68.9624	63.2762	7
9	Göttingen	Waake	-6	8.86075	42.1042	768.167	23.1548	4.00403	1.11694	90.1587	11.8064	0.249332	90.1587	56.5714	8.80017	0.769231	61.7949	0	0.146154	0.4425	1.37224	2.90698	81.2609	0.854633	0.145367	2.64434	69.1505	69.4546	7
9	Göttingen	Walkenried	0	8.425	53.7976	977.395	27.4544	7.31378	2.23021	92.0979	6.07658	0.0620482	92.0979	27.0938	11.0195	0.831025	54.8476	0	0.270115	0.223742	1.22176	1.45349	41.921	0.855123	0.144877	2.99221	67.0368	35.8444	6
9	Göttingen	Wollbrandshausen	0	9.38581	35.5208	709.897	16.6258	4.32796	1.33333	83.8462	7.48937	0.0528635	83.8462	53.5714	12.3167	0	99.5951	0	0.318489	0.501089	1.41492	1.45349	41.066	0.818778	0.181222	1.30438	61.954	33.5767	6
9	Göttingen	Wollershausen	0	9.26246	38.4653	770.927	18.0235	5.12634	1.43548	84.9519	10.8591	0.096906	84.9519	46	29.0484	0.881057	71.8062	0	0.585903	0.437192	1.35007	4.06977	75.3601	0.856179	0.143821	2.72398	63.7041	64.501	7
9	Göttingen	Wulften am Harz	0	9.37005	38.0536	759.991	17.7161	4.87788	1.41014	83.9505	9.2979	0.0642746	83.9505	46.75	16.9578	2.54237	77.1186	0		0.343032	1.26695	1.45349	64.5851	0.856161	0.143839	2.82654	63.1817	55.2872	7
10	Region Hannover	Barsinghausen	-10	9.92593	36.0292	729.435	18.7381	3.77761	1.00124	82.8776	0.765217	0.0307535	82.8776	47.6535	2.03772	3.10963	95.9241	0	0.236999	0.50609	1.42561	2.90698	7.35827	0.899392	0.100608	0.24186	59.6346	6.59305	3
10	Region Hannover	Burgdorf (Hannover)	-2.56818	9.93809	33.2762	674.974	16.2144	3.25083	0.741101	80.9294	0.0297164	0.00984122	80.9294	55.9469	12.7111	3.11369	82.5489	0	0.232802	0.0740704	1.19559	2.90698	0.156125	0.809747	0.190253	0.0397909	58.9185	0.126408	1
10	Region Hannover	Burgwedel	1.64544	9.96973	33.6569	681.19	16.3978	3.18538	0.72057	80.7378	0.0940212	0.00777298	80.7378	51.6645	20.9614	1.78714	70.3207	0	0.57364	0.134677	1.2864	2.90698	0.68337	0.86227	0.13773	0.0535431	59.3736	0.589348	1
10	Region Hannover	Garbsen	0	10.0884	31.662	653.084	15.5256	3.16694	0.789516	80.2663	0.0355268	0.0235511	80.2663	49.5526	25.5649	0	69.6904	0.193517	0.572811	0.134675	1.23385	1.45349	0.258716	0.862666	0.137334	0.0384175	59.5032	0.223189	1
10	Region Hannover	Gehrden	0	10.0535	31.7226	650.347	16.9048	3.41463	0.882769	81.0891	0.70597	0.0269004	81.0891	61.6047	0.607839	3.20285	93.8855	0	0.13329	0.489054	1.43329	1.45349	7.05719	0.900129	0.0998709	0.229691	60.3892	6.35122	3
10	Region Hannover	Hannover	-2.42838	10.0133	32.2343	653.161	15.626	3.27989	0.80234	80.639	0.270078	0.0110985	80.639	33.8119	7.06733	0	79.657	0	0.190316	0.326318	1.35903	2.03488	2.69796	0.89946	0.100529	0.170952	59.917	2.42789	2
10	Region Hannover	Hemmingen	-5	10.0355	31.6797	643.614	15.6065	3.34173	0.883065	80.53	0.110131	0.0127368	80.53	61.2188	5.53144	3.32103	86.9267	0	0.124934	0.485213	1.38876	1.45349	1.09638	0.899588	0.100412	0.0385453	59.3838	0.986251	1
10	Region Hannover	Isernhagen	4.23697	9.95528	33.2951	674.872	16.3321	3.24194	0.732796	81.0147	0.0910964	0.0187678	81.0147	54.5167	28.6218	4.77929	72.7514	0	0.193163	0.23956	1.32725	2.90698	0.682838	0.866508	0.133492	0.0428705	60.0012	0.591742	1
10	Region Hannover	Laatzen	0	10.0017	31.2762	632.174	14.4955	3.19539	0.725346	80.8692	0.298617	0.0137079	80.8692	50.4722	13.6549	2.98507	87.0025	0	0.118159	0.313798	1.37355	1.45349	2.98031	0.899682	0.100318	0.154382	59.7684	2.68169	2
10	Region Hannover	Langenhagen	-9.918	10.0109	31.772	650.745	15.4932	3.03705	0.775501	80.5759	0.0330862	0.0180287	80.5759	46.4286	22.1945	4.83871	55.2244	0	0.490182	0.156872	1.32778	2.03488	0.240967	0.862555	0.137445	0.0253713	59.7239	0.207881	1
10	Region Hannover	Lehrte	-1.80471	9.95711	40.1571	667.592	15.7993	3.32537	0.714249	80.9915	0.0687393	0.00672779	80.9915	54.1452	7.36084	3.67329	84.8315	0	0.219533	0.165231	1.08574	2.90698	0.362757	0.810258	0.189742	0.0315988	58.988	0.294018	1
10	Region Hannover	Neustadt am Rübenberge	4.68125	10.0525	40.8485	684.719	16.4711	3.30659	0.853521	80.2982	0.0590463	0.0131512	80.2982	51.0756	18.5614	2.09143	75.3074	0.430899	0.632002	0.139878	1.38525	1.45349	0.42983	0.862619	0.137381	0.0769211	59.7724	0.370784	1
10	Region Hannover	Pattensen	-7	9.99472	32.1793	654.024	15.576	3.5782	0.90176	80.8642	0.30269	0.0127592	80.8642	54.0299	2.02036	2.74747	92.3636	0	0.218586	0.458341	1.44047	1.45349	3.01833	0.899835	0.100165	0.13409	59.6672	2.71564	2
10	Region Hannover	Ronnenberg	0	10.0573	31.5394	643.053	16.2995	3.30602	0.907585	80.7859	0.683256	0.0300729	80.7859	65.5429	1.54403	2.1571	93.895	0	0.129833	0.506749	1.30779	1.45349	6.8384	0.900073	0.0999267	0.224043	59.9033	6.15514	3
10	Region Hannover	Seelze	0	10.1318	31.0324	640.753	15.7991	3.24253	0.844086	80.3526	0.299872	0.0161329	80.3526	52.2679	5.35124	0.545517	89.9079	0	0.214115	0.479291	1.32047	1.45349	3.00325	0.90014	0.0998598	0.104222	59.427	2.70337	2
10	Region Hannover	Sehnde	-12	9.95087	32.2205	650.754	15.2258	3.40777	0.772941	81.1046	0.336281	0.0125981	81.1046	50.434	1.98321	0	98.151	0	0.217035	0.367697	1.22392	1.45349	3.35086	0.8994	0.1006	0.167933	59.1729	3.01458	2
10	Region Hannover	Springe	0	9.59952	38.457	770.034	20.3719	4.00301	1.05009	84.2805	1.78158	0.0466065	84.2805	44.7485	2.96389	4.3932	87.5607	0	0.222451	0.47069	1.34802	2.90698	16.4636	0.897974	0.102026	0.535086	62.3954	14.682	4
10	Region Hannover	Uetze	-8	9.94301	32.9574	670.855	15.446	3.17891	0.748341	80.9547	0.018857	0.00327998	80.9547	56	11.9215	4.0525	82.7999	0	0.358508	0.0787765	1.20529	2.90698	0.0995079	0.810045	0.189955	0.0193098	57.8829	0.0806509	1
10	Region Hannover	Wedemark	2.95308	9.98531	40.7853	680.184	16.3602	3.28439	0.724509	80.807	0.0705392	0.00833401	80.807	47.8129	15.4454	4.70303	75.5636	0	0.479394	0.0934578	1.33094	2.03488	0.513011	0.862519	0.137481	0.080519	59.9916	0.442472	1
10	Region Hannover	Wennigsen (Deister)	0	9.57616	41.2746	738.669	20.2247	3.74552	1.0454	84.7799	1.26603	0.0272177	84.7799	50.1455	0.83256	2.74751	92.6101	0	0.236855	0.514122	1.31503	2.90698	12.6083	0.899809	0.100191	0.384271	60.8068	11.3422	4
10	Region Hannover	Wunstorf	-4.69565	10.1757	32.1199	662.935	15.8177	3.32405	0.791544	79.9021	0.312511	0.0183593	79.9021	48.0794	13.2734	0	80.7301	0	0.350432	0.45251	1.38337	4.06977	2.3468	0.866663	0.133337	0.0866632	59.3696	2.03428	2
11	Diepholz	Affinghausen	4.45238	9.74129	36.1212	730.403	19.0731	3.28446	0.741935	81.4161	0.177127	0.00699358	81.4161	39.0769	6.4811	0	84.6676	0	1.16011	0.456	1.50234	1.45349	1.02595	0.827071	0.172929	0.0353502	63.6573	0.848825	1
11	Diepholz	Asendorf (Diepholz)	3.33333	9.81568	35.7708	728.461	17.6594	2.9277	0.7297	81.244	0.341049	0.00770058	81.244	49.6379	10.9242	2.06469	86.0289	0.22941	1.18123	0.428165	1.50175	1.45349	2.55805	0.866619	0.133381	0.0934768	62.7134	2.217	2
11	Diepholz	Bahrenborstel	5.26782	9.98668	32.5278	672.827	16.3942	2.94917	0.721408	79.7226	0.0299262	0.0152228	79.7226	47.7812	17.6646	0	83.9114	0	1.16233	0.085708	1.19995	2.03488	0.17894	0.832786	0.167214	0.0550394	61.8714	0.149013	1
11	Diepholz	Barenburg	4.62602	9.98477	32.6842	673.692	16.5183	2.94228	0.699491	79.6417	0.0377125	0.0289453	79.6417	46	10.6368	0	90.0465	0	1.5507	0.145577	1.17682	2.03488	0.226367	0.832862	0.167138	0.0370653	61.6828	0.188655	1
11	Diepholz	Barnstorf	0.941176	9.87861	34.659	706.538	17.2029	2.84588	0.87037	79.8526	0.0405409	0.0241728	79.8526	39.2364	8.32091	4.01245	84.6074	0	2.01902	0.141032	1.36404	1.45349	0.295026	0.862405	0.137595	0.0330442	63.3064	0.254485	1
11	Diepholz	Barver	4.59664	9.96529	32.8183	677.934	17.0418	3.19871	0.745806	79.4046	0.0149433	0.00325056	79.4046	44.0385	16.2319	0	81.0023	0	1.59848	0.082865	1.28381	1.45349	0.0582824	0.742901	0.257099	0.0108802	62.5426	0.0433391	1
11	Diepholz	Bassum	2.92255	9.69578	36.8584	740.24	18.4816	3.18072	0.801593	81.2345	0.344534	0.00784187	81.2345	54.3977	15.5849	0.282237	86.532	0	1.18195	0.359888	1.18925	1.45349	2.58194	0.866501	0.133499	0.125369	64.1288	2.23741	2
11	Diepholz	Borstel	0	9.91247	34.3157	701.629	17.1845	2.91984	0.70088	80.4324	0.128245	0.0397751	80.4324	52.625	18.6549	1.87247	77.2773	0	0.805162	0.229886	1.3132	2.03488	0.932873	0.862629	0.137371	0.0623921	62.0295	0.804629	1
11	Diepholz	Brockum	7.5	9.94002	34.9063	715.578	17.3527	3.2006	0.758065	79.4639	0.193714	0.0401337	79.4639	37.8462	3.88177	0	85.3837	0	0.858916	0.180598	1.17466	1.45349	0.748499	0.742256	0.257744	0.101852	63.119	0.554785	1
11	Diepholz	Bruchhausen-Vilsen	5.48154	9.79733	34.6468	701.323	18.0143	2.88753	0.744842	80.8992	0.491675	0.00824323	80.8992	48.75	10.756	0	86.8284	0	1.29771	0.347264	1.44537	1.45349	3.68878	0.866586	0.133414	0.138456	62.308	3.1971	2
11	Diepholz	Dickel	0	9.88952	34.4427	700.992	17.7137	3.14718	0.770161	79.8774	0.0195445	0.00320942	79.8774	38.125	3.66478	3.54077	89.2704	0	1.52361	0.0348953	1.21468	1.45349	0.168332	0.885657	0.114343	0.0487901	63.0748	0.148787	1
11	Diepholz	Diepholz	-2.27395	9.9098	34.3433	709.171	17.0341	3.00307	0.689401	79.3637	0.0229062	0.0386404	79.3637	34.1682	19.6275	1.64817	82.7023	0	1.3998	0.124641	1.34302	2.03488	0.136941	0.832777	0.167223	0.0235884	63.4043	0.114035	1
11	Diepholz	Drebber	0	9.9055	34.8426	715.806	17.4642	3.09391	0.759857	79.6282	0.0060831	0.009702	79.6282	32.5778	11.9715	0	88.0658	0	2.01571	0.0779508	1.30259	2.03488	0.0363928	0.833041	0.166959	0.013234	63.3395	0.0303097	1
11	Diepholz	Drentwede	6	9.80634	34.8817	710.012	17.6878	3.04683	0.799168	80.4851	0.0897994	0.0155093	80.4851	48.3448	7.04217	0	87.4584	0	1.12922	0.253563	1.4939	2.03488	0.651528	0.862195	0.137805	0.0398701	63.7826	0.561729	1
11	Diepholz	Ehrenburg	1.5545	9.77023	34.5128	699.817	18.3387	3.02107	0.685319	80.7598	0.154607	0.00752289	80.7598	48.54	21.045	1.25786	78.9308	0.886221	0.805603	0.39752	1.48424	1.45349	1.12395	0.862467	0.137533	0.0431641	63.9183	0.969343	1
11	Diepholz	Eydelstedt	4.30295	9.89063	32.5728	668.146	17.3134	3.05548	0.785376	79.8908	0.0338537	0.0123969	79.8908	51.4026	8.56711	0	89.3466	0	0.859781	0.149262	1.32648	1.45349	0.202459	0.832873	0.167127	0.0217169	63.0983	0.168605	1
11	Diepholz	Freistatt	2.38806	9.90819	33.2051	681.303	17.5023	3.27543	0.769231	80.0178	0.00634057	0.0235474	80.0178	48.2857	51.5679	2.91262	14.1748	0	0.504854	0.133974	1.22049	2.03488	0.0449446	0.85969	0.14031	0.00566291	62.8647	0.038604	1
11	Diepholz	Hemsloh	0	9.91828	33.6883	695.06	16.7378	3.03465	0.689367	79.6439	0.0796656	0.0299894	79.6439	39.7333	10.1343	0	89.1337	0	0.523556	0.153218	1.21888	2.03488	0.419455	0.810064	0.189936	0.041801	63.0763	0.339789	1
11	Diepholz	Hüde	0	9.98039	34.3253	708.466	16.8256	3.26675	0.739454	78.9024	0.0143315	0.0687854	78.9024	38.4231	24.3149	0	85.0912	0	1.15305	0.145301	1.24385	1.45349	0.102204	0.861798	0.138202	0.00930002	63.2142	0.0878726	1
11	Diepholz	Kirchdorf	5.95455	9.96267	32.954	678.194	16.8421	2.92003	0.696237	80.0072	0.183205	0.0520515	80.0072	48.4565	15.0446	0	82.6044	0.198807	0.973824	0.132162	1.17814	2.03488	1.09598	0.832791	0.167209	0.131625	61.5582	0.912776	1
11	Diepholz	Lembruch	0	9.97083	33.928	702.82	16.7545	3.1393	0.725806	78.9388	0.00510377	0.026044	78.9388	36.3333	4.33786	2.4976	90.2017	0	1.58694	0.10238	1.35991	1.45349	0.0370911	0.862575	0.137425	0.00617972	63.1666	0.0319873	1
11	Diepholz	Lemförde	0	9.91843	34.7738	716.055	17.8172	3.03226	0.746544	79.4451	0.864266	0.02475	79.4451	39.75	23.1086	0	89.5013	0	1.9895	0.111433	1.15487	2.90698	5.15176	0.827676	0.172324	0.526668	63.6764	4.28749	2
11	Diepholz	Maasen	10	9.9267	33.8684	698.159	16.9552	2.97963	0.624788	80.2186	0.136348	0.0266924	80.2186	45.95	24.7264	0.746269	64.6455	0	1.17817	0.24164	1.30432	1.45349	0.992029	0.862625	0.137375	0.0595457	62.356	0.855681	1
11	Diepholz	Marl	0	9.97323	34.2135	708.303	17.3548	3.20161	0.762097	78.9327	0.105679	0.0634664	78.9327	41	45.3888	0.310078	61.0853	0	1.94729	0.201301	1.18267	2.03488	0.631966	0.832586	0.167414	0.0494269	63.4323	0.526287	1
11	Diepholz	Martfeld	0	9.87951	34.2607	695.506	17.0092	2.95392	0.839631	79.9956	0.00265395	0.00352234	79.9956	67.1111	7.94949	0.0373274	84.5838	1.49309	0.805898	0.0886775	1.19881	2.03488	0.0198647	0.866394	0.133606	0.00376978	60.5759	0.0172108	1
11	Diepholz	Mellinghausen	2.45662	9.82013	35.1767	716.267	17.7218	2.97419	0.661935	80.92	0.207914	0.00793159	80.92	44.84	14.2706	0	84.6197	0	1.18009	0.334388	1.50166	1.45349	1.19855	0.826551	0.173449	0.0595223	62.8964	0.990637	1
11	Diepholz	Neuenkirchen (Diepholz)	0	9.7038	35.1361	707.326	18.4487	2.93548	0.664516	81.3821	0.447578	0.0078455	81.3821	50.9091	10.0968	0.473037	84.579	0	0.706717	0.456	1.49741	1.45349	2.36025	0.810615	0.189385	0.0805918	64.2716	1.91267	2
11	Diepholz	Quernheim	0	9.86065	35.6301	738.639	18.1492	3.20968	0.752688	79.7564	0.148954	0.0124874	79.7564	40	17.5741	3.67232	55.9322	0	0.29661	0.141816	1.16683	2.90698	1.0786	0.857296	0.142704	0.149011	63.26	0.929641	1
11	Diepholz	Rehden	2.87938	9.91558	33.8044	698.534	16.8367	3.05556	0.728495	79.4669	0.032455	0.0122667	79.4669	39.8125	11.8682	0	73.6813	0	1.39967	0.144501	1.30788	2.03488	0.234921	0.861813	0.138187	0.0273231	63.1599	0.202466	1
11	Diepholz	Scholen	0	9.74737	35.0549	712.127	18.2273	3.04252	0.629032	81.1311	0.30523	0.00666686	81.1311	49.3478	17.692	0	79.6471	0	0.771897	0.430348	1.50797	1.45349	1.76208	0.826562	0.173438	0.065215	64.1694	1.45685	2
11	Diepholz	Schwaförden	2	9.72792	36.0048	729.535	18.5862	3.134	0.651365	81.4024	0.141078	0.00882594	81.4024	43.0385	8.1391	2.18931	88.8603	0	1.12878	0.451151	1.50034	1.45349	1.05413	0.866313	0.133687	0.0368827	63.8506	0.913052	1
11	Diepholz	Schwarme	0	9.88132	33.6	681.259	16.1675	2.81806	0.827097	79.9015	0.00361723	0.00210741	79.9015	68.375	9.50989	0	85.1571	0	0.172264	0.0995856	1.17214	2.03488	0.0208189	0.826226	0.173774	0.00386644	60.6655	0.0172017	1
11	Diepholz	Siedenburg	0	9.8843	34.7276	708.097	17.2419	2.88089	0.734491	80.6331	0.134777	0.00601286	80.6331	51.7692	13.9524	0	79.6891	0	1.19689	0.335284	1.47221	1.45349	0.980782	0.862553	0.137447	0.0423891	62.1562	0.846005	1
11	Diepholz	Staffhorst	0	9.82627	35.4688	722.618	17.8043	2.90927	0.741935	81.1322	0.241003	0.00727177	81.1322	52.25	19.7511	3.01676	84.0223	0	0.95419	0.313921	1.50188	1.45349	1.75329	0.862511	0.137489	0.0826625	62.7435	1.51229	2
11	Diepholz	Stemshorn	0	9.98903	34.6204	715.761	16.3963	3.30466	0.802867	78.9402	0.0465382	0.0128091	78.9402	41.6	54.4764	3.69748	72.1008	0	1.64034	0.0838365	1.17124	2.90698	0.323725	0.862091	0.137909	0.0473505	63.7103	0.277187	1
11	Diepholz	Stuhr	0	9.79263	35.9234	728.37	17.8869	3.29351	0.866189	80.2479	0.016148	0.00371753	80.2479	52.4725	31.6366	0.903551	63.1435	2.12229	1.08951	0.124338	1.25167	2.03488	0.117709	0.862803	0.137197	0.0192561	62.5537	0.101561	1
11	Diepholz	Sudwalde	5	9.7129	36.1034	727.716	18.9551	3.23804	0.738598	81.5862	0.236883	0.00771774	81.5862	41.9615	5.49506	2.6362	92.9115	0	1.1283	0.456	1.49247	1.45349	1.77439	0.866225	0.133775	0.0611054	63.9388	1.53751	2
11	Diepholz	Sulingen	7.78712	9.89593	33.75	692.435	17.2244	2.99882	0.612903	80.2897	0.137948	0.0117971	80.2897	45.3056	24.9348	0.922337	77.0485	0.387649	0.974068	0.262696	1.39339	1.45349	1.00347	0.862448	0.137552	0.0608213	62.7613	0.865521	1
11	Diepholz	Syke	-1.08779	9.74582	36.1982	728.566	18.4751	3.20363	0.829133	80.9384	0.550027	0.0114833	80.9384	53.9767	11.1123	0	86.1636	0	0.523744	0.326591	1.30158	1.45349	4.12667	0.866621	0.133379	0.163943	62.8543	3.57664	2
11	Diepholz	Twistringen	0	9.73231	36.3385	733.351	18.7165	3.17431	0.755235	80.9656	0.237249	0.00862363	80.9656	48.6903	10.2587	1.91051	85.4431	0	2.0233	0.39504	1.3261	1.45349	1.24883	0.810168	0.189832	0.0519241	64.3863	1.01158	2
11	Diepholz	Varrel	4.23383	9.9655	32.6711	676.742	16.5132	3.00824	0.714482	79.5728	0.0321043	0.0492764	79.5728	45.9286	21.2201	0	79.5517	0	1.19862	0.144723	1.24209	2.03488	0.191892	0.832696	0.167304	0.023145	62.0442	0.159788	1
11	Diepholz	Wagenfeld	6.82482	9.97818	35.7161	674.443	15.988	2.88387	0.669565	79.3107	0.0165647	0.0288947	79.3107	41.2812	19.7458	0	69.469	0.632111	1.13388	0.133004	1.3387	1.45349	0.0990061	0.832706	0.167294	0.0102884	62.3174	0.0824415	1
11	Diepholz	Wehrbleck	5.40795	9.92473	33.4509	687.698	17.3345	3.26613	0.75576	79.8324	0.033411	0.0370245	79.8324	43.0667	16.3105	0	87.6914	0	0.706183	0.1826	1.27895	2.03488	0.199686	0.832635	0.167365	0.0159382	62.5456	0.166275	1
11	Diepholz	Wetschen	11.04	9.9223	34.2326	707.372	17.0684	3.10484	0.736559	79.3478	0.033897	0.0362931	79.3478	37.8696	4.92032	0	90.4198	0	1.29709	0.16674	1.33669	2.03488	0.203536	0.832992	0.167008	0.0155759	63.2753	0.169639	1
11	Diepholz	Weyhe	2.19231	9.7981	35.5777	719.281	17.5558	3.1362	0.862775	80.1343	0.0132018	0.00460947	80.1343	48.5075	19.8899	0	82.9856	0	0.455703	0.229121	1.29697	4.06977	0.0987172	0.866339	0.133667	0.00903621	61.719	0.0855154	1
12	Hameln-Pyrmont	Aerzen	0	9.48737	33.2938	913.598	23.5661	4.8521	1.21089	84.9572	8.44077	0.146004	84.9572	51.0531	6.40715	2.4626	83.7103	0	0.474279	0.399114	1.07601	1.45349	58.7227	0.856458	0.143542	2.24924	65.5014	50.2819	6
12	Hameln-Pyrmont	Bad Münder am Deister	-2	9.43342	34.3381	843.86	22.1471	4.36636	1.15179	86.0735	4.12343	0.0768692	86.0735	41	4.98949	0.324741	89.1821	0.182667	0.194845	0.416839	1.25679	1.45349	28.7184	0.856596	0.143404	1.18431	65.5512	24.595	5
12	Hameln-Pyrmont	Bad Pyrmont	5.52941	9.10317	45.0694	892.922	23.8846	4.76498	1.22939	87.2546	13.807	0.129677	87.2546	44.3026	16.8153	0	72.9492	0	0.790716	0.272027	1.22025	1.45349	95.5682	0.855394	0.144606	5.01931	72.2819	81.7612	7
12	Hameln-Pyrmont	Coppenbrügge	0	9.47247	41.1084	820.477	21.5487	4.31818	1.07038	84.7539	3.97397	0.0659099	84.7539	45.1348	2.85984	2.59645	90.4736	0.0365698	0.345036	0.454359	1.30598	2.90698	34.8267	0.886922	0.113078	1.23097	64.9712	30.8527	6
12	Hameln-Pyrmont	Emmerthal	0	9.69997	38.7595	783.694	19.8642	4.30984	1.01626	82.5921	5.54869	0.0933462	82.5921	44.6186	6.21803	2.33178	89.7235	0.0333111	0.343771	0.370808	1.11341	2.90698	48.2571	0.885384	0.114611	2.0957	62.5484	42.7084	6
12	Hameln-Pyrmont	Hameln	0.90604	9.81548	38.2204	784.029	19.3315	4.06359	1.07196	82.0192	4.58128	0.0614692	82.0192	48.7549	4.6539	2.39899	90.1768	0	0.343434	0.428116	1.32875	1.45349	39.6711	0.885337	0.114653	1.50919	62.1745	35.0898	6
12	Hameln-Pyrmont	Hessisch Oldendorf	-2.82178	9.68659	40.8826	828.634	20.4458	4.07411	1.05279	83.5849	7.87327	0.0849965	83.5849	52.265	8.34335	0	85.643	0	0.342871	0.438661	1.30194	1.45349	54.904	0.857013	0.142981	1.73218	63.736	47.0307	6
12	Hameln-Pyrmont	Salzhemmendorf	0	9.23642	43.769	857.321	23.1922	4.38114	1.09362	86.6597	4.02878	0.0948425	86.6597	38.0532	4.2186	1.57778	85.4889	0	0.196667	0.453692	1.29004	2.90698	36.0472	0.892159	0.107841	1.41352	65.3442	32.0184	6
13	Hildesheim	Alfeld (Leine)	0	9.43801	41.4607	826.172	20.7922	4.54706	1.15024	84.7055	12.2671	0.124621	84.7055	46.2817	13.2314	0	80.6553	1.35476	0.298362	0.31357	1.3301	2.90698	85.4113	0.856565	0.143435	4.42298	64.0956	73.1442	7
13	Hildesheim	Algermissen	0	9.96111	31.9775	647.642	15.1733	3.44551	0.870968	81.3129	0.313868	0.0164335	81.3129	48.2121	1.00221	1.68362	95.1596	0	0.17678	0.408125	1.21577	1.45349	3.13161	0.899669	0.100331	0.129395	59.8284	2.81774	2
13	Hildesheim	Bad Salzdetfurth	0	9.58462	36.8678	731.685	17.9886	3.8504	1.10612	84.4197	6.62279	0.105617	84.4197	39.75	4.40983	0.806723	93.8824	0	0.151261	0.483514	1.27414	1.45349	57.5743	0.885053	0.114947	1.95089	62.8191	50.9516	6
13	Hildesheim	Bockenem	0	9.55403	38.2265	756.596	18.6624	4.10938	1.23167	84.7178	4.03632	0.0708278	84.7178	40	3.63819	1.50343	95.4021	0	0.176179	0.445927	1.35113	2.90698	35.0728	0.884933	0.115067	1.36194	62.6863	31.0365	6
13	Hildesheim	Diekholzen	0	9.48204	38.1263	754.649	18.8687	4.02497	1.18626	85.304	3.00555	0.0580019	85.304	39.1071	1.47336	1.91805	97.3845	0	0.0505667	0.476774	1.41849	1.45349	26.1842	0.885258	0.114742	0.929973	60.2758	23.1787	5
13	Hildesheim	Duingen	0	9.16411	44.2586	864.075	22.5739	4.9327	1.23804	87.1903	4.81396	0.102669	87.1903	37.459	6.77453	0.396601	83.9093	0	0.282153	0.34423	1.26711	2.90698	41.7541	0.884713	0.115287	1.92567	67.7915	36.9402	6
13	Hildesheim	Eime	0	9.59691	38.8283	770.242	19.3825	4.10323	1.0671	83.7	2.44833	0.0486978	83.7	37.8261	1.57998	1.69279	95.1097	0	0.0501567	0.468898	1.32413	1.45349	22.2169	0.893388	0.106612	0.748149	61.5861	19.7685	5
13	Hildesheim	Elze	0	9.77955	38.3837	719.498	18.7567	3.92339	1.0121	82.2204	1.67544	0.0446607	82.2204	43.913	1.17296	1.55654	95.2351	0	0.0514612	0.470557	1.30173	1.45349	16.5301	0.899753	0.100247	0.552338	60.832	14.8546	4
13	Hildesheim	Freden (Leine)	-4.01639	9.34133	38.1728	790.01	20.2264	4.58375	1.17556	85.4963	12.0102	0.13448	85.4963	42.8929	12.5699	0.407688	77.9266	0	0.331392	0.390468	1.2372	2.90698	96.1272	0.877963	0.122037	4.22854	65.798	84.117	7
13	Hildesheim	Giesen	0	9.97865	44.6779	659.376	15.3315	3.47628	0.888994	81.3032	0.931259	0.0180692	81.3032	38.6129	3.32401	2.26036	93.8049	0	0.051486	0.402171	1.16713	1.45349	8.42113	0.89739	0.10261	0.381016	59.6079	7.48987	3
13	Hildesheim	Gronau (Leine)	0	9.65143	37.1544	745.164	18.701	4.03996	1.1085	83.3212	2.70917	0.0363567	83.3212	39.1034	3.96268	1.8546	93.2122	0	0.120364	0.404416	1.26499	1.45349	24.7196	0.895458	0.104542	1.01227	61.6645	22.0104	5
13	Hildesheim	Harsum	0	9.95939	46.9167	650.275	14.964	3.60215	0.945564	81.2724	0.203071	0.0135606	81.2724	41.0392	0	3.61686	93.8139	0	0.0538788	0.468263	1.06097	1.45349	2.02414	0.899682	0.100318	0.0724719	59.0814	1.82107	2
13	Hildesheim	Hildesheim	-16	9.78115	32.4645	697.513	16.9151	3.61468	0.998937	83.0097	2.38557	0.0595742	83.0097	40.6702	5.39626	1.69492	92.2723	0	0.0496984	0.43833	1.30602	1.45349	21.3246	0.894076	0.105924	0.742486	60.6633	18.939	5
13	Hildesheim	Holle	0	9.68049	34.9986	700.208	16.6855	3.78548	1.10108	83.6936	4.41137	0.0787329	83.6936	38.4407	3.40812	0	96.4615	0	0.175439	0.426861	1.44022	1.45349	38.5077	0.885944	0.114056	1.3958	61.6614	34.0964	6
13	Hildesheim	Lamspringe	0	9.17563	37.8117	788.823	21.1681	4.3662	1.23217	87.4339	5.26329	0.0739904	87.4339	39.4638	2.67853	0.749625	86.2618	0	0.273613	0.41761	1.31322	1.45349	45.5797	0.883482	0.116518	1.83706	66.6342	40.3164	6
13	Hildesheim	Nordstemmen	-7	9.90765	33.0954	670.349	16.3179	3.53434	0.923517	81.7947	1.03013	0.0265412	81.7947	47.6393	3.36911	2.14249	90.3459	0	0.176045	0.432322	1.38975	1.45349	9.9801	0.898681	0.101319	0.382585	59.8381	8.94996	3
13	Hildesheim	Sarstedt	-3	10.0214	31.1347	631.406	14.3743	3.28207	0.792948	80.7862	0.415924	0.0184023	80.7862	48.5116	3.90771	1.34399	95.3142	0	0.151471	0.405111	1.28939	1.45349	4.14987	0.899659	0.100341	0.176856	59.619	3.73395	2
13	Hildesheim	Schellerten	0	9.79709	39.1396	658.742	15.627	3.48505	0.971676	82.6909	0.361858	0.0124798	82.6909	44.6951	0.844794	2.42761	94.2778	0	0.0542743	0.429661	1.30442	1.45349	3.37266	0.898697	0.101303	0.136243	59.6465	3.0108	2
13	Hildesheim	Sibbesse	0	9.15788	51.835	807.706	20.7282	4.10722	1.22444	87.74	5.26889	0.0764389	87.74	41.2568	2.29132	0.597501	93.9435	0	0.24579	0.451047	1.30613	1.45349	45.6993	0.884794	0.115206	1.68329	66.2961	40.4304	6
13	Hildesheim	Söhlde	0	9.79298	39.9839	662.211	15.3701	3.6457	1.03656	82.6526	0.613717	0.0268436	82.6526	49.5091	0.0784461	1.74216	95.5168	0	0.0529617	0.378253	1.22303	1.45349	5.91858	0.899144	0.100856	0.252388	59.0819	5.30486	3
14	Holzminden	Arholzen	0	9.07097	44.4097	870.282	23.6021	4.73118	1.2957	87.1795	2.64056	0.0712173	87.1795	47.6667	13.1223	2.90456	82.7801	0	0.184647	0.308055	1.24948	1.45349	22.8009	0.884292	0.115708	1.09895	67.6697	20.1603	5
14	Holzminden	Bevern	1	9.44507	40.7285	814.408	20.5677	4.61915	1.20604	83.8462	10.0226	0.115192	83.8462	54.3333	20.4343	0	80.8199	0.292826	0.197169	0.341098	1.14841	2.90698	69.6549	0.856405	0.143541	3.51547	65.8983	59.6324	7
14	Holzminden	Bodenwerder	0	9.43007	41.205	810.691	20.5118	4.58323	1.18452	84.9185	15.3369	0.0992163	84.9185	48.3793	21.4968	1.15875	54.3453	0	0.61066	0.317134	1.18981	4.06977	106.683	0.856437	0.143521	5.30326	63.107	91.3459	7
14	Holzminden	Boffzen	-5	8.90094	47.3162	909.285	24.873	4.68596	1.24194	88.2907	11.4269	0.0608072	88.2907	26.3235	5.03314	0.152905	75.2294	0	0.56422	0.350579	1.32449	1.45349	79.5824	0.856399	0.143558	3.38356	63.141	68.1555	7
14	Holzminden	Brevörde	0	9.64908	38.6131	785.723	18.123	4.59217	1.0553	82.0165	6.31188	0.0925987	82.0165	54.2667	21.9708	1.32013	58.9109	0	0.628713	0.271365	1.11278	1.45349	54.7505	0.88528	0.114683	3.20893	64.9531	48.4386	6
14	Holzminden	Deensen	0	8.76667	48.5333	918.735	26.4751	4.94839	1.30645	90.4962	1.82479	0.0591924	90.4962	43.5455	5.5307	0.394737	74.7368	0	0.75	0.2932	1.2326	1.45349	12.6654	0.855938	0.144062	0.682805	70.2782	10.8406	4
14	Holzminden	Delligsen	5	9.20569	40.1169	920.411	23.2003	4.96689	1.21902	86.5668	14.862	0.345701	86.5668	42.8824	17.5442	0	74.8691	0	0.6242	0.293031	1.25511	2.90698	103.184	0.856035	0.143965	4.90685	67.1879	88.3224	7
14	Holzminden	Derental	0	8.68742	47.3287	920.394	25.5613	4.75986	1.23297	89.1453	7.84886	0.242371	89.1453	27.875	37.0483	1.17371	58.4507	0	0.969484	0.4425	1.36948	1.45349	54.5332	0.855666	0.144334	1.69628	73.4015	46.6843	6
14	Holzminden	Dielmissen	0	9.55115	40.2262	808.069	20.0108	4.70968	1.13825	83.4725	5.36648	0.134301	83.4725	43	4.43931	0.127877	91.4322	0	0.171355	0.358132	1.32603	2.90698	46.2689	0.88395	0.11605	2.42564	66.8243	40.9024	6
14	Holzminden	Eimen	13	8.8416	46.8438	916.337	23.7732	5.25461	1.33641	89.0865	6.29753	0.150043	89.0865	43.8	8.14854	0.526316	81.3684	0	0.317895	0.322503	1.33067	1.45349	43.7758	0.856064	0.143936	1.77977	72.8398	37.4783	6
14	Holzminden	Eschershausen	0	8.95849	47.7414	931.078	24.3775	4.90545	1.19466	88.2905	9.27129	0.113538	88.2905	38.8333	8.05513	8.6324	73.8118	0	0.195926	0.428855	1.35264	2.90698	64.2614	0.855798	0.144202	2.28718	68.5838	54.9901	6
14	Holzminden	Fürstenberg	0	9.57742	38.2079	780.742	19.2903	4.55645	1.24194	81.7596	7.2003	0.160647	81.7596	27.7143	8.4453	8.8	88	0	0.016	0.362453	1.24571	1.45349	50.1481	0.85687	0.143066	2.45419	63.5913	42.9478	6
14	Holzminden	Golmbach	3.16216	9.2972	42.9115	842.789	22.7381	4.71169	1.28024	85.6587	12.8431	0.11378	85.6587	55.625	18.8329	0	67.5505	0	0.632576	0.326388	1.15269	2.90698	89.1099	0.856029	0.143971	4.29387	67.0735	76.2668	7
14	Holzminden	Grünenplan	0	8.67714	51.3485	982.468	26.4295	4.97361	1.21261	90.8864	34.9831	0.142204	90.8864	35.9048	1.77362					0.219819	1.24004	2.90698	242.559	0.855826	0.144174	16.4916	68.9983	207.576	7
14	Holzminden	Halle (Holzminden)	0	9.47853	40.3696	813.372	20.5036	4.56191	1.10614	83.9591	7.23644	0.102128	83.9591	47.7586	8.21054	0	83.2375	0	0.625479	0.398478	1.28986	1.45349	50.3256	0.856511	0.143489	2.39075	65.9214	43.0891	6
14	Holzminden	Hehlen	6	9.44516	39.8533	793.092	20.8203	4.47686	1.09677	84.4064	10.0154	0.108617	84.4064	51.6	12.9649	2.75081	83.2524	0	0.60356	0.278738	1.07579	4.06977	69.5639	0.856267	0.143708	3.96977	64.1105	59.5485	7
14	Holzminden	Heinade	0	8.65556	50.2292	945.814	27.2823	5.3	1.46129	91.2308	5.90529	0.103977	91.2308	36.6	39.9936	0	67.5	0.208333	0.260417	0.235668	1.25676	1.45349	40.7834	0.85508	0.14492	1.96675	74.8351	34.8781	6
14	Holzminden	Heinsen	0	9.08472	45.4146	904.078	23.1971	4.66613	1.11129	86.3212	7.03102	0.170824	86.3212	43.7391	27.8359	1.08932	38.9978	0	1.13725	0.337675	1.16971	1.45349	49.0301	0.856804	0.143056	1.91877	63.0791	41.9991	6
14	Holzminden	Heyen	0	9.58249	38.9427	789.447	19.7016	4.46774	1.10081	83.1587	4.18726	0.0620233	83.1587	53.125	9.52465	0.650195	86.0858	0	0.495449	0.357938	1.25536	1.45349	36.2628	0.884868	0.115462	2.18539	61.5967	32.0755	6
14	Holzminden	Holenberg	0	8.96175	46.6094	913.424	24.1889	4.71371	1.26613	88.226	16.2099	0.421996	88.226	46.7143	11.1035	3.44828	62.069	0	0.124138	0.507	1.3854	2.90698	112.326	0.855688	0.144312	3.07235	71.0272	96.1158	7
14	Holzminden	Holzen	0	9.00363	48.4345	924.419	24.3835	4.93088	1.1659	88.7527	5.83437	0.0721	88.7527	34.375	25.9869	0	54.0773	0	0.592275	0.277801	1.24202	2.90698	40.4346	0.855697	0.144303	2.42804	72.9553	34.6002	6
14	Holzminden	Holzminden	0	8.60093	51.3562	958.427	27.4692	5.08286	1.39469	91.0777	5.26925	0.0965274	91.0777	25.5398	8.06855	1.74804	74.9849	0	0.165763	0.462905	1.4886	2.90698	36.5803	0.856267	0.143732	1.25043	62.1209	31.311	6
14	Holzminden	Kirchbrak	0	8.9966	47.0526	895.909	24.2832	4.60611	1.18506	89.1397	27.0519	0.253944	89.1397	46.6842	7.5475	2.849	73.7892	0	0.373219	0.483092	1.40369	2.90698	188.34	0.856442	0.143558	5.99071	66.2014	161.288	7
14	Holzminden	Lauenförde	-1	9.52105	39.6127	794.677	19.5183	4.33586	1.11006	82.3281	7.16449	0.122886	82.3281	28.2857	18.5056	0.570885	80.7802	0	0.469077	0.416897	1.25661	1.45349	61.8803	0.884418	0.115715	2.20114	64.9654	54.7158	6
14	Holzminden	Lenne	0	9.08978	44.4286	867.183	23.2796	5.25346	1.35945	87.4835	15.5967	0.091821	87.4835	44.6667	19.2343	0.515464	81.1856	0	0.628866	0.368519	1.35371	1.45349	107.996	0.855697	0.144303	4.23233	68.8096	92.399	7
14	Holzminden	Lüerdissen	0	9.45438	42.3542	837.972	20.9892	4.82258	1.16532	84.5769	6.87977	0.0681506	84.5769	42.7143	3.0883	0	87.2881	0	0.372881	0.360219	1.32485	2.90698	48.1054	0.85644	0.14356	2.40699	66.382	41.2256	6
14	Holzminden	Merxhausen	0	8.08534	55.6104	1020.79	30.7648	5.09516	1.39194	95.8269	33.9225	0.123892	95.8269	35.3182	4.45604					0.4425	1.16017	2.90698	234.381	0.855231	0.144769	7.16025	74.0617	200.459	7
14	Holzminden	Negenborn	0	9.22287	43.4958	860.238	23.1848	4.69355	1.30968	85.9654	5.85442	0.0969285	85.9654	47.8182	9.3095	6.94645	67.7279	0	0.382055	0.486608	1.30227	1.45349	40.6111	0.855909	0.144091	1.25634	67.9788	34.7567	6
14	Holzminden	Ottenstein	4.41611	8.94924	44.4747	862.214	23.3175	4.42033	1.03226	88.7436	4.96159	0.124681	88.7436	50.7941	16.795	0.168445	74.7333	0	0.747333	0.255152	1.13215	1.45349	34.3748	0.855316	0.144684	2.01496	71.776	29.4133	5
14	Holzminden	Pegestorf	0	9.57419	37.1771	781.438	18.8341	4.56048	1.16935	81.6442	14.031	0.152417	81.6442	52.7143	28.9418	0.3125	67.5	0	0.553125	0.262715	1.08568	4.06977	97.65	0.85653	0.143381	5.19975	65.1446	83.619	7
14	Holzminden	Polle	0	9.51229	41.5853	827.774	19.5047	4.68817	1.08141	83.6923	8.198	0.0819152	83.6923	37.1538	18.5972	1.59151	73.2095	0	0.161804	0.38968	1.26925	1.45349	71.089	0.885209	0.114887	2.58187	61.858	62.891	7
14	Holzminden	Stadtoldendorf	16	8.87324	47.5355	918.042	25.2852	5.00358	1.33931	89.0185	3.37772	0.0860793	89.0185	43.72	20.9429	0.459137	36.6391	0	0.53719	0.408554	1.30278	1.45349	23.4172	0.855821	0.144179	0.816152	70.2187	20.0395	5
14	Holzminden	Vahlbruch	0	9.16198	43.2083	847.553	21.6317	4.60138	1.10138	86.6181	8.71325	0.0900487	86.6181	40.4118	17.0502	3.06306	62.5225	0	0.962162	0.265195	1.27098	1.45349	60.5634	0.856102	0.143898	3.28883	71.9142	51.8501	6
14	Holzminden	Wangelnstedt	0	8.63269	49.9444	944.665	26.1843	5.25376	1.4172	91.159	15.4058	0.123738	91.159	43.8571	35.9407	3.125	46.3235	0	0.768382	0.36475	1.20016	2.90698	106.477	0.855432	0.144568	4.72319	71.6248	91.0712	7
14	Holzminden	Wenzen	0	8.64989	52.5547	996.873	26.6326	5.09073	1.28629	91.7909	56.9253	0.096408	91.7909	43.0625	0.772944					0.351216	1.37793	1.45349	397.275	0.858032	0.141968	17.5178	66.9957	340.35	7
15	Nienburg (Weser)	Balge	2.96694	9.96691	34.5467	708.657	17.5182	3.16325	0.729228	80.3124	0.126702	0.00874323	80.3124	47.4242	15.8791	0	83.1475	0.77187	0.563036	0.191109	1.18954	1.45349	0.949849	0.866556	0.133444	0.142673	60.5045	0.823147	1
15	Nienburg (Weser)	Binnen	6	9.91358	34.9217	716.45	17.522	3.28903	0.741935	80.72	0.681541	0.0133685	80.72	49.087	9.88132	0.484027	83.9303	0.290416	0.839303	0.169779	1.15726	2.90698	5.10458	0.866575	0.133425	0.328342	61.5579	4.42304	2
15	Nienburg (Weser)	Bücken	5.66667	9.96667	34.726	710.527	17.0353	2.88954	0.715543	80.1876	0.103439	0.00757833	80.1876	50.7273	8.2057	0	91.7791	1.18044	0.400506	0.215207	1.31173	1.45349	0.775382	0.866447	0.133563	0.0791812	60.5506	0.671943	1
15	Nienburg (Weser)	Diepenau	2.43398	10.0377	32.1896	667.2	15.713	3.01681	0.707406	79.2974	0.0299672	0.00709493	79.2974	40.1375	14.7751	0.0424088	82.6124	0.127226	1.2659	0.202993	1.35876	2.03488	0.218204	0.862627	0.137373	0.0177886	61.6856	0.188236	1
15	Nienburg (Weser)	Drakenburg	7.06154	10.0497	33.5947	692.716	17.4516	3.31085	0.756598	79.6434	0.0229701	0.00714075	79.6434	47.4615	25.4506	0.297177	81.7236	0.594354	0.854383	0.20041	1.17956	1.45349	0.172122	0.866561	0.133435	0.0191524	59.4841	0.149152	1
15	Nienburg (Weser)	Estorf (Nienburg)	-5.06762	10.0585	33.3466	689.227	16.3728	3.18475	0.740469	79.4073	0.0392805	0.00718194	79.4073	56.9474	5.28251	0.59676	91.9011	0	0.265985	0.169837	1.13984	1.45349	0.294596	0.866645	0.133355	0.0260966	59.5209	0.255315	1
15	Nienburg (Weser)	Eystrup	4	10.0077	34.295	701.506	17.178	3.0671	0.780645	79.9508	0.0394171	0.0172837	79.9508	47.2	4.9286	4.22222	88.0741	0.888889	1.10741	0.159563	1.28286	1.45349	0.208468	0.812033	0.187782	0.0181461	59.9601	0.169051	1
15	Nienburg (Weser)	Gandesbergen	0	10.0068	34.3073	700.885	17.1505	3.06048	0.766129	79.9952	0.0244668	0.0031892	79.9952	45.75	9.29187	0.409836	91.5984	0	0.819672	0.0527018	1.19601	1.45349	0.181976	0.865053	0.134947	0.0452785	59.8041	0.157509	1
15	Nienburg (Weser)	Hämelhausen	0	10.01	34.375	703.305	17.2782	3.08065	0.774194	80.0256	0.0044649	0.00658575	80.0256	49.8	1.38716	2.34542	72.0682	0.852878	1.20043	0.0813207	1.42636	1.45349	0.0323911	0.86162	0.13838	0.00663127	59.9108	0.0279262	1
15	Nienburg (Weser)	Haßbergen	0	10.0068	34.2353	700.292	17.1976	3.09867	0.749526	79.9638	0.0187672	0.0056687	79.9638	46.4375	3.92904	4.18964	87.3208	1.10254	0.478501	0.0868158	1.24947	1.45349	0.136629	0.862589	0.137408	0.0252138	59.7274	0.117862	1
15	Nienburg (Weser)	Hassel (Weser)	4	9.99194	34.5219	705.898	17.2699	3.06791	0.801358	80.0526	0.022336	0.0117726	80.0526	52.6	7.03235	0.377358	89.1509	0.754717	0.732075	0.157107	1.42855	2.90698	0.165654	0.865192	0.134803	0.0158002	59.9964	0.143318	1
15	Nienburg (Weser)	Heemsen	5.67206	10.0104	34.0428	695.183	17.1418	3.11969	0.730051	79.9342	0.0049678	0.0143675	79.9342	45.6	17.6568	2.75189	75.5881	0.133156	0.838881	0.0996532	1.35389	1.45349	0.036155	0.862616	0.137384	0.00624293	59.6139	0.0311872	1
15	Nienburg (Weser)	Hilgermissen	9	9.92007	34.8601	709.319	17.3208	2.99696	0.824711	80.0464	0.0169409	0.00737315	80.0464	61.0926	7.06736	0	91.739	0	0.478526	0.24035	1.19255	2.03488	0.126874	0.866455	0.133546	0.00768106	60.3119	0.109934	1
15	Nienburg (Weser)	Hoya	0	9.97972	34.3385	702.249	17.1097	2.95161	0.798387	79.8077	0.0250618	0.006175	79.8077	53.1	10.7698	0	99.5122	0	0.182114	0.269979	1.12165	1.45349	0.187324	0.865939	0.134017	0.0128422	59.951	0.162263	1
15	Nienburg (Weser)	Hoyerhagen	0	9.92286	34.5095	703.856	17.1639	2.8651	0.822581	80.1189	0.111808	0.010454	80.1189	57.4	7.72151	6.88103	87.7814	0.900322	0.812219	0.112475	1.33273	1.45349	0.839202	0.866618	0.133382	0.0733206	60.4755	0.727394	1
15	Nienburg (Weser)	Husum	6.45692	10.006	34.2917	707.94	16.9	3.2203	0.709677	80.1848	0.0746791	0.0288515	80.1848	43.2051	20.2773	0	72.4221	0.559552	1.41767	0.0798225	1.15939	2.03488	0.446564	0.832855	0.167145	0.105517	60.3539	0.371885	1
15	Nienburg (Weser)	Landesbergen	0.523438	10.0866	33.1453	686.896	16.2588	3.12431	0.715972	79.3527	0.0297967	0.020341	79.3527	55.2326	9.03558	3.22462	79.2232	1.6856	0.706119	0.148171	1.15573	2.03488	0.21702	0.862687	0.137313	0.0398116	59.4748	0.187224	1
15	Nienburg (Weser)	Leese	-3.68421	10.1385	31.6964	657.134	15.9541	3.10599	0.74424	79.2253	0.0096104	0.0530021	79.2253	47.7857	4.59695	8.00836	84.3315	0.278552	0.731894	0.10861	1.16452	1.45349	0.0700047	0.862718	0.137277	0.0136419	59.3893	0.0603943	1
15	Nienburg (Weser)	Liebenau	-9	10.0034	33.6856	695.431	16.6573	3.25073	0.746334	79.7185	0.12614	0.00884856	79.7185	53.92	12.8603	3.09365	75.6689	0.250836	1.26421	0.180784	1.1502	2.90698	0.921647	0.862762	0.137231	0.109116	61.0452	0.795507	1
15	Nienburg (Weser)	Linsburg	4.70325	9.94129	34.6283	709.981	17.2454	3.3729	0.75871	80.8492	0.0366419	0.0153657	80.8492	40.6522	11.3248	5.21945	79.1222	0.474496	0.570581	0.0440764	1.15307	2.03488	0.264386	0.862518	0.137482	0.126257	59.9718	0.227744	1
15	Nienburg (Weser)	Marklohe	-5.25926	9.90948	35.1758	720.841	17.9649	3.27117	0.736895	80.7464	0.185647	0.0145379	80.7464	47.3333	13.1948	1.52259	85.4126	0.540275	0.584479	0.162978	1.15708	2.03488	1.35412	0.862667	0.13733	0.190269	61.7581	1.16847	2
15	Nienburg (Weser)	Nienburg (Weser)	9.64894	10.0139	34.35	710.182	17.2461	3.36228	0.750372	79.8408	0.0289062	0.00893472	79.8408	46.2381	12.1669	0	86.9069	0	0.33304	0.134448	1.2544	1.45349	0.216833	0.866623	0.133375	0.0370172	59.5036	0.187927	1
15	Nienburg (Weser)	Pennigsehl	0	9.90466	34.5045	707.495	17.3642	3.10945	0.693548	80.5563	0.195994	0.00596235	80.5563	50.1364	30.1714	2.5856	76.3103	0.279525	0.849057	0.189881	1.34724	2.03488	1.42679	0.862617	0.137383	0.119446	62.2397	1.23079	2
15	Nienburg (Weser)	Raddestorf	-2.00441	10.1153	32.3448	671.458	16.0755	3.11598	0.802611	79.4304	0.0424507	0.00607752	79.4304	47.2	15.0802	2.71536	84.2072	0.093633	1.17353	0.202288	1.28293	1.45349	0.318559	0.866714	0.133286	0.0285141	60.5717	0.276108	1
15	Nienburg (Weser)	Rehburg-Loccum	5.25615	10.0799	33.2704	685.434	16.8797	3.27226	0.782903	80.17	0.375884	0.0523034	80.17	42.1743	16.5484	0.771959	68.6418	1.81515	0.58043	0.23235	1.38153	4.06977	2.73567	0.862651	0.137349	0.152837	60.2018	2.35979	2
15	Nienburg (Weser)	Rodewald	0	10.0327	33.6438	687.822	16.9135	3.19927	0.786681	79.9603	0.0026265	0.00822141	79.9603	57.3871	11.0628	3.2134	81.4337	0.10986	0.574567	0.0825003	1.30479	2.90698	0.0191174	0.862612	0.137388	0.00395411	59.2857	0.0164909	1
15	Nienburg (Weser)	Rohrsen	7	10.0219	33.9667	697.348	17.2473	3.17419	0.729032	79.7923	0.0148371	0.00462033	79.7923	47.8	14.4363	2.41935	75.8065	0	0.145161	0.10723	1.22632	1.45349	0.111097	0.866452	0.133548	0.0230289	59.9072	0.0962596	1
15	Nienburg (Weser)	Schweringen	-5	10.0212	34.0417	700.002	16.9846	2.98548	0.719355	79.8673	0.0329525	0.00605221	79.8673	46.8889	6.00401	0	85.682	0.301432	0.505652	0.229144	1.19043	1.45349	0.1901	0.826731	0.173253	0.0124987	59.9041	0.157147	1
15	Nienburg (Weser)	Steimbke	2.71134	9.985	34.0198	693.397	17.0362	3.06093	0.666155	80.326	0.181289	0.0329246	80.326	45.8769	26.427	2.85165	64.5306	0.128164	0.802948	0.117877	1.18629	1.45349	1.32038	0.862668	0.137332	0.148133	59.7559	1.1391	2
15	Nienburg (Weser)	Steyerberg	4.49903	10.0294	32.726	675.569	16.3618	3.06875	0.731183	79.6026	0.029624	0.0128358	79.6026	55.1553	9.89973	1.95587	84.236	0.0835841	0.906553	0.141717	1.10991	2.03488	0.215838	0.862759	0.137241	0.0335032	60.4701	0.186214	1
15	Nienburg (Weser)	Stöckse	5.8255	9.9525	34.39	704.37	17.2339	3.3201	0.751034	80.5927	0.205772	0.0380753	80.5927	43.0769	22.5118	0	69.5723	0.162426	0.75961	0.104691	1.15743	1.45349	1.49892	0.862675	0.137325	0.172747	60.9731	1.29315	2
15	Nienburg (Weser)	Stolzenau	-11	10.1135	31.9981	664.532	16.0154	3.13529	0.746269	79.2325	0.0703099	0.00851689	79.2325	53.3239	7.07315	0	92.1713	0	1.17323	0.374785	1.26445	2.03488	0.527601	0.866724	0.133276	0.0187845	59.975	0.457292	1
15	Nienburg (Weser)	Uchte	8.79934	10.0332	32.298	670.897	16.4831	3.08501	0.725237	79.6991	0.108954	0.0358167	79.6991	45.1413	13.4558	0	82.779	0	1.0402	0.143835	1.18616	2.03488	0.793043	0.86266	0.13734	0.0980542	61.1514	0.684089	1
15	Nienburg (Weser)	Warmsen	5.87982	10.0825	31.8405	661.329	15.9819	3.01555	0.707734	79.4157	0.0310807	0.00736815	79.4157	43.1034	13.1775	0	84.8816	0.0728597	1.16995	0.205401	1.39465	2.03488	0.226323	0.862663	0.137337	0.0177569	61.2312	0.195243	1
15	Nienburg (Weser)	Warpe	0	9.91378	35.2663	720.628	17.1871	2.92146	0.709677	80.4833	0.291115	0.00790693	80.4833	53.2632	24.2795	2.36439	77.1905	0.625869	1.36857	0.200674	1.47866	1.45349	2.11643	0.862331	0.137669	0.166652	60.944	1.82531	2
15	Nienburg (Weser)	Wietzen	0	9.82046	35.9812	732.175	18.2132	3.04516	0.716129	81.4413	0.186603	0.0081312	81.4413	51.0952	10.0809	0.0446229	85.4083	0.133869	0.904061	0.160817	1.32937	2.03488	1.0756	0.826493	0.173507	0.126296	62.4309	0.888998	1
16	Schaumburg	Ahnsen	0	10.1556	36.6146	744.395	18.3871	4.01613	1.05645	80.8846	1.07824	0.0509767	80.8846	47	7.12259	0	50	0	1	0.461724	1.44913	1.45349	10.6574	0.89872	0.10128	0.388874	61.1721	9.57912	3
16	Schaumburg	Apelern	-5	9.79092	38.8594	785.616	19.5194	3.97177	1.02823	83.5385	3.82841	0.0837654	83.5385	46.3636	2.94476	1.17939	91.4339	0	0.371198	0.48555	1.39572	1.45349	33.3898	0.885407	0.114593	1.07996	63.2557	29.5614	5
16	Schaumburg	Auetal	0	9.46718	43.263	857.457	22.0377	4.08669	1.07712	86.36	5.80112	0.0778168	86.36	46.9375	11.6362	0.530973	87.6612	0	0.473325	0.415255	1.3021	1.45349	40.2814	0.855991	0.144009	1.50526	67.9553	34.4803	6
16	Schaumburg	Auhagen	0	10.2116	32.9464	681.538	16.9946	3.71198	0.894009	80.0495	2.04291	0.0759304	80.0495	49.9231	13.749	0	0	0	1.25	0.317295	1.46899	4.06977	11.7359	0.826561	0.173439	0.61862	60.0871	9.69303	3
16	Schaumburg	Bad Eilsen	0	9.90968	41.9167	802.742	20.4839	4.03226	1.06452	84.6154	12.0232	0.087578	84.6154	42.5	1.14832	0	100	0	0.153392	0.47447	1.42977	1.45349	104.255	0.883901	0.116099	3.40836	63.5067	92.2317	7
16	Schaumburg	Bad Nenndorf	-7	10.1389	35.3948	721.117	17.8752	3.7573	0.967742	81.0549	1.01259	0.0222118	81.0549	49	1.47086	1.17974	94.0319	0	0.172103	0.50454	1.42241	2.90698	9.04714	0.89715	0.10285	0.298189	59.8986	8.03456	3
16	Schaumburg	Beckedorf	0	9.96903	36.0509	738.842	18.329	3.8853	1.01792	81.7308	1.14236	0.0295118	81.7308	53.7778	1.50929	1.21951	85.5691	0	0.424797	0.500625	1.42243	1.45349	10.8212	0.899292	0.100708	0.360282	59.9929	9.67881	3
16	Schaumburg	Buchholz	0	9.81613	41.125	837.194	20.3548	4.16129	1.09677	83.5769	12.8145	0.115092	83.5769	43	3.62125					0.491987	1.33069	2.90698	89.4528	0.856729	0.143271	2.64859	68.2842	76.6383	7
16	Schaumburg	Bückeburg	-4	10.2738	34.8194	719.652	17.3935	3.81464	0.959557	79.6401	0.562271	0.0206459	79.6401	46.5765	10.3796	0	78.3203	0	0.526953	0.502192	1.41077	2.90698	4.04153	0.865621	0.134379	0.128698	60.5557	3.47926	2
16	Schaumburg	Hagenburg	-2.5	10.1806	31.8516	654.385	16.254	3.44153	0.8125	79.8558	0.786789	0.0306114	79.8558	46.0769	24.0283	1.87891	62.2129	0.626305	0.605428	0.4567	1.39609	2.03488	4.58485	0.827129	0.172871	0.173372	59.4812	3.79806	2
16	Schaumburg	Haste	0	10.2231	33.8917	696.933	16.293	3.52581	0.812903	79.9308	0.21142	0.0134338	79.9308	53.1667	1.38801	0	89.5349	0	0.684109	0.500782	1.47705	1.45349	1.5924	0.868737	0.131263	0.0535901	59.2914	1.38098	2
16	Schaumburg	Heeßen	0	10.071	37.75	780.602	18.828	4.17742	1.03226	80.9615	3.34291	0.0669035	80.9615	39.5	2.00442	0	100	0	0	0.505907	1.39499	2.90698	23.7021	0.857446	0.142554	0.731209	64.1764	20.3591	5
16	Schaumburg	Helpsen	0	10.2391	34.5926	711.984	17.1613	3.77778	0.964158	80.2607	0.384144	0.0264442	80.2607	46.4	0.0314901	0	97.1182	0	0.178674	0.507	1.43514	1.45349	2.88357	0.866733	0.133267	0.0938684	60.5265	2.49943	2
16	Schaumburg	Hespe	0	10.2484	33.875	700.323	16.7696	3.63134	1.00922	79.6978	0.127222	0.011869	79.6978	44.2857	10.2308	0	88.7615	0.229358	0.575688	0.506996	1.47457	2.90698	0.954148	0.866665	0.133335	0.0312574	60.1786	0.826926	1
16	Schaumburg	Heuerßen	0	10.0839	36.3417	721.508	18.8145	3.89032	1.03226	81.9	0.939221	0.0190572	81.9	57.6667	2.36174	18.1818	72.7273	0	0.181818	0.501173	1.42956	1.45349	9.03992	0.89858	0.10142	0.302817	60.5678	8.1007	3
16	Schaumburg	Hohnhorst	0	10.1804	33.9712	700.677	17.1912	3.68238	0.861042	80.0562	0.0597696	0.0171032	80.0562	53.0714	6.98054	3.35135	87.027	0.324324	0.526486	0.504825	1.43619	1.45349	0.59795	0.899948	0.100052	0.019836	59.6591	0.538181	1
16	Schaumburg	Hülsede	0	9.5628	41.925	819.286	20.7841	4.04301	1.02366	85.8795	4.36003	0.054922	85.8795	39.75	5.54558	0.834202	93.3264	0	0.183525	0.484988	1.25309	1.45349	23.9423	0.818055	0.181945	0.847612	62.8943	19.5822	5
16	Schaumburg	Lauenau	-16	9.5962	39.7222	814.49	19.1593	3.99821	1.06631	84.6709	3.22764	0.082456	84.6709	33.8125	1.75074	1.3947	96.3738	0	0.179916	0.48047	1.37009	1.45349	28.1404	0.8853	0.1147	0.901558	64.7783	24.9127	5
16	Schaumburg	Lauenhagen	0	10.1783	33.4375	689.581	17.0358	3.61613	0.993548	79.9269	0.0834431	0.0136395	79.9269	55.7	9.36204	0	82.0472	0.944882	0.376378	0.411304	1.46675	1.45349	0.834473	0.899787	0.100213	0.0420927	60.0625	0.75103	1
16	Schaumburg	Lindhorst	0	10.1563	33.9062	698.197	17.1532	3.89919	1.0121	80.125	0.0999567	0.0411496	80.125	55.5556	0	0.952381	94.2857	0	0.295238	0.377214	1.45878	1.45349	0.999496	0.899902	0.100098	0.0418904	59.7104	0.89954	1
16	Schaumburg	Lüdersfeld	0	10.1645	33.9776	701.299	17.25	3.86849	1.02481	80.1686	0.0951448	0.0142262	80.1686	57.7273	4.78412	3.00601	88.5772	0.601202	0.445892	0.386664	1.43571	1.45349	0.941154	0.899714	0.100286	0.0347315	59.9557	0.846009	1
16	Schaumburg	Luhden	0	9.92688	41.2986	811.613	21.2984	4.2043	1	83.7115	4.42852	0.0802087	83.7115	36.1667	23.5169	0	83.3333	0	0.666667	0.507	1.32847	2.90698	30.9145	0.856906	0.143094	0.956845	64.5035	26.486	5
16	Schaumburg	Meerbeck	0	10.2387	33.744	697.406	16.793	3.56912	1.01382	79.7308	0.266979	0.0258973	79.7308	42.6667	5.04888	0	92.5501	0	0.445559	0.504647	1.47601	2.90698	2.00231	0.866664	0.133336	0.0659993	60.3205	1.73533	2
16	Schaumburg	Messenkamp	0	9.83817	37.7292	765.753	18.457	4.03226	1.04301	82.9872	4.11747	0.0320862	82.9872	35	4.7282	1.83486	89.5413	0	0.190826	0.407403	1.26482	1.45349	35.8416	0.884793	0.115207	1.26182	65.1527	31.7241	6
16	Schaumburg	Niedernwöhren	0	10.1897	34	701.606	16.7	3.51613	1.02581	80.1346	0.298153	0.0258803	80.1346	46.8	8.79641	0	86.8369	0	0.611002	0.481038	1.49036	2.90698	2.23375	0.866127	0.133873	0.0809023	60.5572	1.93559	2
16	Schaumburg	Nienstädt	0	10.0387	38.1406	751.816	19.1895	3.83065	1.03629	82.8317	2.20545	0.0580141	82.8317	48.1111	2.67167	2.70833	88.5417	0.416667	0.08125	0.490219	1.43808	1.45349	15.8994	0.862111	0.137889	0.554693	61.4132	13.694	4
16	Schaumburg	Nordsehl	0	10.1879	33.7344	697.206	16.9301	3.52016	0.979839	79.9712	0.0693091	0.0161615	79.9712	53.75	9.13155	1.12108	87.8924	0	0.446188	0.504256	1.47257	2.90698	0.401868	0.827444	0.172556	0.0132471	60.198	0.332559	1
16	Schaumburg	Obernkirchen	0	9.56979	42.6275	850.575	21.7523	3.93842	1.01564	85.8986	2.43529	0.0309198	85.8986	44	1.58137	0	96.7742	0	0.370968	0.487272	1.1687	1.45349	21.8273	0.896829	0.103171	0.741839	61.897	19.392	5
16	Schaumburg	Pohle	-9	9.81613	38.6607	778.073	19.4556	4.03226	1.03226	83.2967	4.09911	0.0682502	83.2967	38	1.07618	0.161812	94.4984	0	0.177994	0.461054	1.30099	1.45349	28.5596	0.856444	0.143556	0.972544	63.6937	24.4605	5
16	Schaumburg	Pollhagen	0	10.1747	33.2404	686.886	17.0223	3.45906	0.980149	79.9053	0.0743557	0.0151215	79.9053	47.9286	18.4993	0.564972	77.9661	0	0.40113	0.416705	1.49204	2.90698	0.553276	0.866391	0.133609	0.0209816	60.2443	0.478921	1
16	Schaumburg	Rinteln	-14	9.82013	40.4844	821.256	20.6086	4.31504	1.07446	82.8932	6.09969	0.0761553	82.8932	40.2248	15.9983	3.70718	69.5917	0	0.823088	0.379279	1.2913	1.45349	42.4898	0.856977	0.143018	1.83075	63.458	36.3902	6
16	Schaumburg	Rodenberg	0	9.8914	37.9167	776.996	18.2448	3.90968	1.06022	82.6795	4.9013	0.111426	82.6795	42.1176	1.27899	0.843882	91.5612	0	0.446203	0.48042	1.42213	2.90698	42.7911	0.885667	0.114333	1.41167	62.5788	37.8898	6
16	Schaumburg	Sachsenhagen	2.11594	10.1738	32.8839	679.373	17.0363	3.66359	0.873272	80.0879	1.02466	0.0280326	80.0879	52.4706	10.7705	1.86824	77.6794	0	0.377581	0.317271	1.46548	2.03488	5.91356	0.826855	0.173145	0.25633	60.6241	4.8889	2
16	Schaumburg	Seggebruch	0	10.3138	33.6198	698.733	16.4234	3.67339	0.951613	79.5865	0.170624	0.018187	79.5865	47.4286	11.5601	0	86.9258	0	0.924028	0.507	1.45283	1.45349	1.28026	0.866773	0.133227	0.0419517	60.2536	1.10964	2
16	Schaumburg	Stadthagen	0	9.76642	39.7076	793.794	20.1497	3.82849	1.05161	84.1782	1.27195	0.0455311	84.1782	55.5424	0.902486	0	90.625	0.276899	0.334652	0.49764	1.44147	1.45349	9.30404	0.865891	0.134109	0.310037	61.389	8.03209	3
16	Schaumburg	Suthfeld	0	10.2226	33.9167	701.056	16.8925	3.57258	0.854839	80.1154	0.114926	0.0140232	80.1154	50.4286	0	2.54545	92.3636	0	0.183636	0.502507	1.42784	1.45349	1.14675	0.89977	0.10023	0.038571	59.278	1.03183	2
16	Schaumburg	Wiedensahl	0	10.1751	33.7882	694.184	17.005	3.47849	1.00538	80.2179	0.1764	0.0149287	80.2179	37.7647	16.4192	5.6338	75.5282	1.23239	0.623239	0.336824	1.47133	2.90698	1.32293	0.866662	0.133338	0.0636025	60.7277	1.14652	2
16	Schaumburg	Wölpinghausen	0.372414	10.0821	33.5	691.641	17.26	3.50179	0.849462	80.6132	1.98195	0.0358224	80.6132	44.3158	10.3683	0	86.4537	0	0.696035	0.432301	1.4564	1.45349	14.8275	0.866282	0.133718	0.514327	60.2913	12.8456	4
17	Celle	Adelheidsdorf	8.55382	9.94936	33.6927	686.951	16.0712	3.10282	0.716734	80.6599	0.0022618	0.0108638	80.6599	53.2059	27.8801	1.23249	66.7227	0	0.762465	0.0802601	1.21735	1.45349	0.0134793	0.832463	0.167537	0.00368883	58.5639	0.0112175	1
17	Celle	Ahnsbeck	3.90476	9.82888	35.2614	713.869	17.0538	3.1393	0.791789	81.6591	0.122527	0.00890026	81.6591	51.85	20.1753	1.74216	87.8049	0	0.101742	0.218037	1.33988	1.45349	0.644688	0.810088	0.189912	0.041248	58.8002	0.522161	1
17	Celle	Beedenbostel	4	9.7536	36.191	731.042	17.7857	3.16667	0.77957	82.0641	0.0767734	0.0045079	82.0641	42.9286	10.0739	0	95.7589	0	0.598214	0.116426	1.26211	2.03488	0.458067	0.832397	0.167603	0.0661102	59.9214	0.381294	1
17	Celle	Bergen	5.84672	9.54452	37.4315	745.228	18.2853	3.42633	0.736088	82.969	0.270353	0.0144105	82.969	44.1288	12.17	3.84615	74.5123	0	0.634058	0.182794	1.2846	2.90698	1.96545	0.862427	0.137573	0.150715	63.8986	1.6951	2
17	Celle	Bröckel	8	9.96258	32.9464	676.303	15.6968	3.22581	0.75576	80.8846	0.00315128	0.00343485	80.8846	53.0625	5.17466	4.15486	82.7195	0	0.187913	0.11086	1.25842	1.45349	0.0227859	0.861207	0.138793	0.00416178	57.4858	0.0196346	1
17	Celle	Celle	0.711073	9.83321	34.9834	708.48	16.7711	3.16074	0.754582	81.4856	0.0462644	0.029687	81.4856	43.7384	12.0671	4.36867	75.9723	0	0.481442	0.0774796	1.22151	4.06977	0.33599	0.862238	0.137762	0.0670956	59.8389	0.289726	1
17	Celle	Eicklingen	1.66939	9.93913	33.5737	683.773	15.8172	3.2072	0.748139	80.9038	0.0070528	0.00389107	80.9038	50.25	9.75851	3.3033	83.1081	0	0.642643	0.177718	1.31128	2.03488	0.0511793	0.862193	0.137807	0.00724366	57.7928	0.0441265	1
17	Celle	Eldingen	5.8	9.64644	36.1201	720.681	17.0538	3.09732	0.784035	82.7653	0.116619	0.00979684	82.7653	42.5789	11.9629	0	91.5871	0	0.647458	0.196568	1.39317	2.03488	0.697091	0.832516	0.167484	0.0566431	59.9993	0.580472	1
17	Celle	Eschede	-3.73196	9.45977	37.4394	742.681	18.3211	3.26555	0.825075	83.6832	0.0779354	0.0352944	83.6832	36.3283	9.23801	2.00995	79.8047	0	0.487749	0.112453	1.20746	2.90698	0.577834	0.874707	0.125293	0.0820208	61.8646	0.499899	1
17	Celle	Faßberg	0	9.26771	38.9967	763.18	19.3526	3.42319	0.870968	84.3431	0.112311	0.00585311	84.3431	35.53	4.55727	6.66982	61.211	0	0.351939	0.0808269	1.22746	4.06977	0.811788	0.862332	0.137668	0.131021	63.772	0.699477	1
17	Celle	Hambühren	5.54158	9.94543	32.1285	689.455	16.2389	3.23565	0.74959	80.7816	0.00529668	0.00764783	80.7816	40.9828	7.09514	0	82.2549	0	0.347059	0.0438819	1.02885	4.06977	0.0315843	0.832481	0.167519	0.00889071	59.1367	0.0262876	1
17	Celle	Hohne	6	9.81099	34.8018	702.278	16.4364	3.13601	0.797733	81.7121	0.0616755	0.0168405	81.7121	47.4857	13.3609	1.89573	81.1848	0	0.558768	0.187577	1.29996	2.03488	0.367806	0.832349	0.167651	0.0333879	58.2947	0.30613	1
17	Celle	Lachendorf	-0.42623	9.82668	35.2404	714.879	17.3011	3.17866	0.790736	81.644	0.129252	0.0067227	81.644	48.3947	7.44375	1.81527	84.9439	0	0.482648	0.209577	1.27507	2.03488	0.770517	0.832243	0.167757	0.0561219	58.9777	0.641264	1
17	Celle	Langlingen	0	9.91855	33.9265	690.506	16.147	3.17362	0.76186	81.0317	0.00927828	0.0179878	81.0317	59.9714	9.34303	0.963001	91.8398	0	0.35479	0.139509	1.31239	2.03488	0.0552691	0.832118	0.167882	0.00790416	57.2079	0.0459908	1
17	Celle	Lohheide	-2.33333	9.49325	32.9562	763.997	19.6269	3.60717	0.808602	83.5188	0.38087	0.00995545	83.5188	31.9341	7.63469	0.215517	1.18534	0	0.179957	0.0955013	1.37811	2.03488	2.84513	0.866248	0.133752	0.277036	64.1675	2.46426	2
17	Celle	Nienhagen	-5.98658	9.95108	33.6536	685.737	15.8216	3.16129	0.739919	80.6538	0.00209533	0.006158	80.6538	52.25	7.69544	1.64159	91.2449	0	1.25992	0.0679178	1.30358	1.45349	0.0125453	0.832678	0.167322	0.00427285	58.0245	0.01045	1
17	Celle	Südheide	0	9.326	39.3187	773.639	19.5273	3.47251	0.824062	84.2567	0.284918	0.00755383	84.2567	35.6965	6.18847	0.793466	87.1412	0	0.850175	0.13858	1.11646	4.06977	1.70526	0.834656	0.165344	0.16524	63.8321	1.42034	2
17	Celle	Wathlingen	-9	9.96167	33.1898	676.433	15.2173	3.2043	0.750896	80.7949	0.258777	0.00587192	80.7949	47.1053	3.29112	4.0404	85.2814	0	0.0865801	0.0771829	1.32981	1.45349	1.87913	0.861829	0.138171	0.436729	57.9029	1.62035	2
17	Celle	Wienhausen	4.31034	9.90815	34.0198	691.789	16.2738	3.16371	0.814516	80.9683	0.00364258	0.00717858	80.9683	55.1905	19.9552	4.94403	72.6679	0	0.809701	0.0607917	1.33638	2.03488	0.0263786	0.861998	0.138002	0.00688511	57.8794	0.022736	1
17	Celle	Wietze	-9.63415	9.97499	34.0519	693.127	16.5556	3.42887	0.71285	80.5448	0.00231708	0.00317052	80.5448	43.0312	9.7119	6.4833	58.8081	5.82842	0.550753	0.0547331	1.07368	4.06977	0.0204606	0.886719	0.113276	0.00610452	59.3421	0.0181435	1
17	Celle	Winsen (Aller)	4.62665	9.85182	39.4638	710.091	17.0088	3.33444	0.737565	81.0715	0.008398	0.016521	81.0715	40.2194	14.3626	5.37423	57.2761	0	0.574479	0.123391	1.14293	2.90698	0.0610469	0.86243	0.137568	0.013323	60.1447	0.0526489	1
18	Cuxhaven	Belum	6.71705	9.52204	43.7656	866.853	23.3871	4.75806	1.22312	84.3125	0.0203453	0.00723309	84.3125	39	40.5524	0.958466	46.3715	0	1.70333	0.382767	1.09885	5.6686	0.116868	0.826038	0.173963	0.00461746	66.4157	0.0965229	1
18	Cuxhaven	Beverstedt	7.39824	9.66144	41.0439	819.441	21.5849	4.03066	0.980517	82.7473	0.159257	0.0251884	82.7473	42.9495	13.1575	0.194009	51.4977	0.310414	1.65591	0.218406	1.36984	4.06977	0.860228	0.800502	0.199498	0.0621646	64.983	0.700972	1
18	Cuxhaven	Bülkau	11.9286	9.50701	43.4306	862.365	23.1246	4.73253	1.18952	83.8061	0.0100004	0.0184035	83.8061	38.5263	72.8521	0.0567215	35.4509	0	1.69654	0.345073	1.09907	5.6686	0.0597818	0.83247	0.16753	0.00261154	66.3216	0.0497814	1
18	Cuxhaven	Cadenberge	7.24664	9.50591	43.7028	868.008	23.3387	4.82366	1.25376	84.2449	0.00808603	0.00574914	84.2449	35.5625	38.5436	0.430416	45.7198	0	1.47776	0.324371	1.07472	5.6686	0.0802034	0.899019	0.100942	0.00386126	66.577	0.0721174	1
18	Cuxhaven	Cuxhaven	-2.11554	9.75933	42.8724	857.413	23.097	4.96675	1.3411	84.4202	0.0337678	0.0177646	84.4202	31.4389	42.2983	0	51.0936	0	1.33423	0.305502	1.12077	5.6686	0.252782	0.86625	0.13374	0.0384699	65.1434	0.219014	1
18	Cuxhaven	Geestland	8.37778	9.62202	43.1592	857.553	22.1493	4.4372	1.18021	83.4446	0.181818	0.0330184	83.4446	32.5414	28.0982	0.415181	42.186	0.135385	1.74724	0.143804	1.19451	5.6686	0.732325	0.763517	0.23648	0.0806594	65.2068	0.550507	1
18	Cuxhaven	Hagen im Bremischen	4.3203	9.77598	40.3333	773.068	19.2751	3.67253	0.863799	81.9007	0.0993022	0.0178647	81.9007	35.5692	4.98107	0.667173	39.8868	0.228021	2.29878	0.203295	1.37836	2.03488	0.53009	0.815863	0.18404	0.0542162	64.2942	0.430788	1
18	Cuxhaven	Hechthausen	-11.0438	9.55016	42.4557	844.497	22.7804	4.73488	1.24798	83.5889	0.149527	0.019985	83.5889	36.3	55.4253	0.124456	33.1674	0	1.16739	0.217648	1.14164	5.6686	0.882863	0.830353	0.169647	0.229026	66.2118	0.733336	1
18	Cuxhaven	Hemmoor	8.74754	9.51784	44.0842	876.779	24.0066	5.15237	1.34523	83.9648	0.136289	0.0102055	83.9648	36.9565	59.9434	0	40.1073	0	1.69718	0.129619	1.13349	2.03488	0.811647	0.831809	0.168186	0.274571	66.3454	0.675359	1
18	Cuxhaven	Hollnseth	0	9.53702	41.714	831.697	22.0017	4.53226	1.1437	83.5227	0.318251	0.0481373	83.5227	34.9	49.9591	0.119119	44.729	0	2.06373	0.131667	1.16134	5.6686	1.22698	0.74068	0.25932	0.256177	66.047	0.908727	1
18	Cuxhaven	Ihlienworth	7.48571	9.47221	42.8442	848.425	22.5597	4.51075	1.16129	83.7189	0.00739111	0.0115944	83.7189	39.7073	77.2785	0	27.6298	0	1.63748	0.343313	1.06689	5.6686	0.0441685	0.832388	0.167612	0.00192726	66.0446	0.0367774	1
18	Cuxhaven	Lamstedt	3.28821	9.47109	44.0212	868.945	23.822	4.9981	1.26123	84.2692	0.196464	0.0196922	84.2692	32.1154	42.3199	0.289101	45.3021	0	2.05782	0.0872659	1.16914	2.03488	0.757573	0.740793	0.259207	0.178461	66.2055	0.561109	1
18	Cuxhaven	Loxstedt	5.51831	9.89091	43.5123	781.475	19.7976	3.74447	0.834793	82.239	0.100931	0.0198419	82.239	28.5302	4.34097	0.217179	23.7702	3.20339	1.69649	0.281006	1.24417	4.06977	0.389357	0.740973	0.259028	0.0239577	64.4822	0.288427	1
18	Cuxhaven	Mittelstenahe	9.79681	9.51224	43.5922	863.035	23.2516	4.87879	1.23949	83.7855	0.0332308	0.0184426	83.7855	32.5152	42.3416	0	53.8639	0	2.06075	0.0843323	1.17841	2.03488	0.128336	0.740761	0.259239	0.0443154	66.1456	0.0951048	1
18	Cuxhaven	Neuenkirchen (Cuxhaven)	4.09051	9.55671	43.239	857.207	23.3803	4.79287	1.16469	84.0142	0.0114497	0.00563028	84.0142	43.7222	48.0978	1.21873	48.6851	0	1.15074	0.392854	1.0547	5.6686	0.113572	0.898962	0.101038	0.00437338	66.0716	0.102122	1
18	Cuxhaven	Neuhaus (Oste)	5.04762	9.5071	43.9242	871.006	23.1734	4.64223	1.16129	84.2308	0.011825	0.00464214	84.2308	35.375	40.7876	0.593472	33.6795	0	1.43769	0.349604	1.10149	5.6686	0.116977	0.898709	0.10128	0.00492167	66.5045	0.105152	1
18	Cuxhaven	Nordleda	4.80753	9.59229	43.1576	856.056	22.979	4.77419	1.2777	83.9314	0.0112481	0.0193176	83.9314	40.2727	73.9608	0.427873	38.9976	0	1.44254	0.338403	1.07157	4.06977	0.06412	0.825014	0.174986	0.00425325	65.6992	0.052872	1
18	Cuxhaven	Oberndorf	8.88889	9.52118	43.4089	869.563	24.0714	5.0877	1.33972	84.0108	0.00956102	0.00506303	84.0108	38.6875	59.9941	0.120968	40.7661	0	1.44395	0.353788	1.06566	2.03488	0.0948767	0.898986	0.100976	0.00441592	66.5468	0.0853157	1
18	Cuxhaven	Odisheim	7.14815	9.48189	43	852.261	22.6982	4.6402	1.16129	83.5473	0.00466348	0.0254645	83.5473	37.5714	82.6008	0	27.3904	0	1.69223	0.355717	1.08382	5.6686	0.0267576	0.825706	0.174294	0.00115765	66.0896	0.0220941	1
18	Cuxhaven	Osten	7.24232	9.52205	43.1431	860.989	23.6806	4.90463	1.30295	83.9273	0.00786757	0.0181465	83.9273	41.1667	55.6943	0.174723	40.9435	0	1.33081	0.42828	1.05308	2.03488	0.0781419	0.899219	0.100781	0.00276303	66.4265	0.0702743	1
18	Cuxhaven	Osterbruch	2.875	9.52375	43.5871	863.645	23.3306	4.74487	1.20235	84.0315	0.0093707	0.00849375	84.0315	43.25	39.7919	2.30978	57.4728	0	0.649457	0.387245	1.02985	5.6686	0.0916875	0.898926	0.101074	0.00357146	66.2538	0.0823168	1
18	Cuxhaven	Otterndorf	3.38235	9.60101	43.2917	858.947	23.5832	4.88172	1.18996	84.25	0.0227761	0.00804478	84.25	38.1795	33.2175	0	67.7066	0	1.15093	0.393	1.10394	5.6686	0.130798	0.82627	0.173878	0.00870681	66.1127	0.108022	1
18	Cuxhaven	Schiffdorf	12.875	9.82081	40.7508	818.279	21.2627	4.01453	0.983726	82.8572	0.0811777	0.0290757	82.8572	31.1765	6.77243	0.506364	34.4464	0	1.69632	0.218514	1.29655	2.03488	0.484058	0.831948	0.168049	0.0396547	64.9604	0.402881	1
18	Cuxhaven	Steinau	9.16092	9.46986	43.3922	859.506	22.607	4.53416	1.1537	83.4729	0.00975768	0.0324215	83.4729	31.2973	79.7623	0	17.7787	0	1.69325	0.398763	1.10012	5.6686	0.0376366	0.740931	0.259069	0.00147927	65.9251	0.0278789	1
18	Cuxhaven	Stinstedt	7.31028	9.51502	43.3667	860.132	22.8118	4.71935	1.19677	83.5038	0.0686354	0.0463698	83.5038	34.7241	57.8171	3.15985	42.5651	0.604089	1.69424	0.136865	1.15104	5.6686	0.264598	0.740605	0.259395	0.0357805	66.0064	0.195963	1
18	Cuxhaven	Wanna	5.08383	9.55066	43.6981	864.704	22.51	4.66159	1.26841	83.8512	0.0808638	0.0293727	83.8512	31.9259	68.5562	0.190321	27.0799	0	1.6944	0.0651292	1.1281	4.06977	0.311828	0.740705	0.259295	0.0873956	65.3638	0.230964	1
18	Cuxhaven	Wingst	7.88194	9.48621	43.9332	873.524	23.6106	4.87709	1.23026	84.252	0.25239	0.0465913	84.252	36.5763	51.6704	0.480307	45.0528	0.512328	1.44541	0.248948	1.14366	2.90698	1.44786	0.826049	0.173951	0.132278	66.3917	1.19547	2
18	Cuxhaven	Wurster Nordseeküste	7.2052	9.70526	42.2863	843.122	22.1341	4.62993	1.21613	83.79	0.0115783	0.00714221	83.79	32.6839	44.7472	0.360848	51.6915	0.473613	1.5224	0.249445	1.11591	2.03488	0.071296	0.838259	0.16156	0.0436995	64.3953	0.0597177	1
19	Harburg	Appel	-7.53846	9.55383	39.4975	783.946	20.9849	4.13472	1.06072	84.5543	0.517335	0.0118922	84.5543	62.0714	10.1894	4.93454	77.3414	0	1.08761	0.243225	1.44214	2.03488	3.75935	0.862377	0.137623	0.234798	66.0613	3.24202	2
19	Harburg	Asendorf (Harburg)	0	9.33041	40.5446	798	21.5645	4.09908	0.990783	85.1538	0.396316	0.0391274	85.1538	59.9333	36.0632	2.39234	48.0064	0	0.173844	0.103103	1.1772	2.90698	2.87887	0.862352	0.137648	0.497156	64.0048	2.48256	2
19	Harburg	Bendestorf	0	9.3914	40.0625	798.247	21.3145	4.18548	1.03226	84.2788	1.54217	0.12146	84.2788	63	15.8903	8.88889	75.5556	0	0.144444	0.258492	1.35167	1.45349	11.2767	0.865006	0.134994	0.532903	64.6537	9.73456	3
19	Harburg	Brackel	-2.75	9.37269	39.5298	779.822	21.1475	3.97235	1.05069	85.1374	0.156888	0.011299	85.1374	56.7143	22.8722	3.48485	25.4545	0	1.08182	0.167676	1.36485	2.03488	1.36376	0.885114	0.114886	0.127902	65.2355	1.20687	2
19	Harburg	Buchholz in der Nordheide	0.0298805	9.26985	40.506	815.837	21.7654	4.22805	1.04301	85.9674	0.425971	0.00805977	85.9674	56.8684	7.84079	6.37506	73.1503	0	0.628664	0.133344	1.14111	2.03488	3.18796	0.866301	0.133699	0.375783	68.2689	2.76199	2
19	Harburg	Dohren (Harburg)	12.8454	9.44323	38.934	769.458	20.0215	3.93011	0.908602	84.6795	0.116254	0.00718973	84.6795	49.5	16.473	1.83246	71.2042	0	1.00654	0.142623	1.35028	2.90698	0.694155	0.832681	0.167319	0.097957	66.1338	0.577901	1
19	Harburg	Drage	8	9.78031	34.3529	694.313	17.265	3.36391	0.852823	83.2596	0.0146841	0.00459081	83.2596	53.8	33.4596	0	67.2414	2.8921	0.584538	0.327916	0.979763	2.03488	0.107294	0.866161	0.133839	0.00540399	60.3764	0.0926098	1
19	Harburg	Drestedt	0	9.40484	39.9896	787.21	20.1452	4.03226	0.967742	85.1346	0.229404	0.00179225	85.1346	60.2	10.6609	14.876	70.5234	0	0.760331	0.131003	1.28539	2.90698	1.23565	0.813261	0.186739	0.17474	67.2409	1.00625	2
19	Harburg	Egestorf	1.27624	9.26095	41.3883	810.697	21.0415	3.86754	1.02471	86.2021	0.572809	0.00740883	86.2021	50.098	13.0898	2.84757	71.6918	0	0.187046	0.108981	1.27317	2.90698	4.15229	0.861959	0.138041	0.470385	68.5162	3.57948	2
19	Harburg	Eyendorf	0	9.35691	39.9089	785.53	20.7995	4.14315	1.14315	85.6851	0.684333	0.0129404	85.6851	55.7333	9.26347	4.26667	77.4667	0	0.562667	0.154539	1.30997	2.90698	4.92581	0.861455	0.138545	0.515201	63.9332	4.24148	2
19	Harburg	Garlstorf	0	9.26237	41.1829	799.699	21.241	3.97133	1.08961	86.4316	0.389288	0.0147475	86.4316	53.3529	15.0255	2.35507	83.8768	0	0.172101	0.224503	1.43147	2.03488	4.75295	0.920233	0.0797671	0.330866	65.2922	4.36366	2
19	Harburg	Garstedt	0	9.57892	36.6927	726.34	19.2419	3.625	0.967742	84.024	0.110469	0.00710975	84.024	52.4	16.1401	1.65913	82.6546	0	0.170437	0.0842599	1.29305	2.90698	0.583251	0.810504	0.189496	0.0978916	61.9227	0.472783	1
19	Harburg	Gödenstorf	1	9.27957	40.8627	799.48	21.0806	4.03226	1.12334	86.2195	1.13822	0.0133849	86.2195	52.6667	12.6301	5.17986	69.2086	0	0.561151	0.179254	1.33997	2.90698	6.0113	0.810811	0.189189	0.542315	66.2434	4.87307	2
19	Harburg	Halvesbostel	0.675497	9.49013	40.5088	801.765	21.3378	4.03396	1	84.3806	0.196988	0.00612792	84.3806	44.3333	29.9558	1.2476	56.334	0.287908	1.19866	0.25463	1.50097	2.03488	1.17454	0.832312	0.167688	0.0693898	66.0793	0.977557	1
19	Harburg	Handeloh	6.62162	9.38102	38.649	766.609	20.4562	3.84367	0.976427	84.8092	0.15131	0.005412	84.8092	49.2963	18.3737	4.01855	37.2488	0	0.16847	0.0674144	1.30042	2.90698	1.01254	0.859231	0.140769	0.185661	66.5538	0.861227	1
19	Harburg	Hanstedt (Harburg)	0	9.26359	41.3058	805.9	21.3898	3.9918	1.0164	86.0385	0.413598	0.00581582	86.0385	52.9667	19.7533	10.7428	55.2486	1.59607	0.56415	0.0722154	1.21566	2.90698	3.00414	0.862338	0.137662	0.507307	65.4878	2.59054	2
19	Harburg	Harmstorf	5.58065	9.3871	40.4881	807.083	21.6183	4.30415	1.07834	84.7088	0.665168	0.275867	84.7088	60.8571	27.1801	3.96825	62.3016	0	0.15873	0.28777	1.35509	1.45349	12.5213	0.944265	0.0557346	0.464829	64.0715	11.8561	4
19	Harburg	Heidenau	2.96339	9.48245	39.6708	786.496	20.4532	3.99113	0.944355	84.3288	0.0647678	0.00943279	84.3288	44.5897	36.5587	0.541667	59.4167	1.45833	1.17792	0.121936	1.40772	2.03488	0.38651	0.832454	0.167546	0.0588367	66.3702	0.321742	1
19	Harburg	Hollenstedt	8.72281	9.56546	39.154	776.767	20.5069	4.12342	1.01403	84.0702	0.308198	0.00850107	84.0702	55.5	26.8252	1.52801	68.0815	0	0.88455	0.188553	1.36466	2.03488	2.03961	0.848605	0.151395	0.168035	65.3531	1.73141	2
19	Harburg	Jesteburg	7	9.3576	40.5542	802.979	21.4456	4.13118	1.00645	84.7244	0.223937	0.0126503	84.7244	61.5556	18.4391	5.64972	58.4181	2.37288	0.833898	0.120751	1.23844	2.03488	1.62789	0.862412	0.137588	0.305444	66.3075	1.40395	2
19	Harburg	Kakenstorf	8.69643	9.45968	38.9851	773.105	19.9504	3.95161	0.967742	84.3929	0.0135286	0.0031455	84.3929	54.1538	18.3475	1.81818	44.8485	0	0.548485	0.00889696	1.24507	2.90698	0.098118	0.86198	0.13802	0.165624	66.5244	0.0845894	1
19	Harburg	Königsmoor	3	9.53666	39.2121	780.437	20.9908	4.0176	0.970674	83.8077	0.0124152	0.0823384	83.8077	48.4545	47.299	2.10356	37.7023	0	1.23301	0.184944	1.19068	2.03488	0.0737582	0.831638	0.168362	0.00626476	65.272	0.061343	1
19	Harburg	Marschacht	-0.6629	9.75445	33.8667	686.483	16.822	3.3471	0.790968	83.3738	0.0151686	0.00538725	83.3738	51.1935	52.4134	0	46.2056	0	1.20991	0.33	1.00723	4.06977	0.089199	0.830109	0.169891	0.00450359	59.9912	0.0740304	1
19	Harburg	Marxen	5.01717	9.45409	39.1763	776.543	20.4747	4.09181	1.01241	84.2308	0.366215	0.0089945	84.2308	58.8571	30.8412	4.42857	66	0	0.312857	0.131875	1.21931	2.03488	2.66362	0.862786	0.137214	0.297599	64.6936	2.2974	2
19	Harburg	Moisburg	6	9.61792	38.7197	770.95	20.8341	4.11437	1.09384	84.014	0.743362	0.00906378	84.014	56	20.8714	0	83.1625	0	0.754026	0.254807	1.47883	2.03488	5.54054	0.865608	0.134392	0.330882	65.7053	4.79717	2
19	Harburg	Neu Wulmstorf	-2.32466	9.51457	40.5021	800.783	21.6812	4.16512	1.06561	85.5065	0.415839	0.0201408	85.5065	51.8788	12.3197	3.3033	71.5144	0	0.801802	0.174551	1.50163	2.03488	3.01556	0.862137	0.137863	0.280072	66.903	2.59972	2
19	Harburg	Otter	3.02985	9.42962	39.527	781.63	20.5998	3.95161	0.952562	84.6278	0.384684	0.0361925	84.6278	48.7429	40.9344	0	64.1975	0.751476	1.17713	0.148951	1.23976	2.03488	2.29509	0.832226	0.167774	0.25388	66.656	1.91041	2
19	Harburg	Regesbostel	0.821727	9.51694	40.3028	795.492	21.537	4.10108	1.04516	84.6051	0.493903	0.0064072	84.6051	48.9444	19.1139	1.83486	78.0963	1.14679	0.604358	0.247924	1.47188	2.03488	2.60014	0.81026	0.18974	0.159914	66.0187	2.10624	2
19	Harburg	Rosengarten	7	9.1937	41.5752	852.234	23.5504	4.51137	1.13802	87.7156	1.65057	0.0163796	87.7156	53.2174	6.48887	1.52956	84.5391	0	0.630839	0.371011	1.14106	2.90698	12.332	0.866092	0.133908	0.490036	68.989	10.6814	4
19	Harburg	Salzhausen	6	9.51888	37.7549	751.613	19.6432	4.02846	1.09203	84.2183	0.292291	0.0121869	84.2183	53.0286	24.2552	4.69043	68.6679	0.625391	0.564103	0.101848	1.31653	1.45349	2.09043	0.86161	0.13839	0.29881	63.4891	1.79814	2
19	Harburg	Seevetal	-1.13295	9.62137	42.5975	769.972	20.4053	4.22434	1.04692	84.1276	1.4743	0.0274162	84.1276	51.8246	30.162	5.06932	57.7902	0	0.553693	0.291726	1.2138	2.03488	9.77971	0.849624	0.150376	0.395436	64.4056	8.30541	3
19	Harburg	Stelle	3.15385	9.7202	36.2489	726.646	19.0924	3.62075	0.941587	83.6279	0.239611	0.00628146	83.6279	68.9762	34.0399	3.28152	52.7922	2.99367	0.604491	0.185643	1.20954	2.03488	1.73686	0.862179	0.137821	0.187239	62.5687	1.49725	2
19	Harburg	Tespe	2.92308	9.7328	33.8819	684.16	16.625	3.38306	0.783602	83.3958	0.0188761	0.00682533	83.3958	50.2857	19.2252	0	81.1321	0	0.347035	0.329946	1.04047	1.45349	0.14289	0.867888	0.132112	0.00729933	59.3224	0.124014	1
19	Harburg	Toppenstedt	0	9.41516	38.8908	764.151	20.329	3.8465	1.0267	85.0491	0.44417	0.0127598	85.0491	51.7241	19.734	2.49465	63.7206	0	0.836066	0.224405	1.43351	2.03488	3.24241	0.862611	0.137389	0.223953	64.3193	2.79824	2
19	Harburg	Tostedt	7.35176	9.39174	39.4397	776.643	20.4012	3.93274	0.932052	85.0385	0.155957	0.00825631	85.0385	48.3111	23.5298	3.01023	56.472	0	1.20048	0.187584	1.31562	2.90698	0.925725	0.83201	0.16799	0.0857011	66.3567	0.769768	1
19	Harburg	Undeloh	10	9.24966	41.328	808.886	21.5026	3.93823	0.975978	86.2349	0.0230431	0.00362817	86.2349	41	4.75697	0.417827	66.5738	0	0.834262	0.00889696	1.19997	2.90698	0.137416	0.832337	0.167663	0.227528	67.5681	0.114373	1
19	Harburg	Vierhöfen	6	9.63508	35.744	711.613	18.6657	3.61521	0.912442	83.6374	0.0132628	0.00459343	83.6374	50.8571	30.1468	2.95421	62.4815	0	0.62777	0.0728088	1.30529	2.03488	0.0962241	0.862017	0.137983	0.025124	61.5481	0.0829613	1
19	Harburg	Welle	0	9.40855	39.1389	773.89	20.5274	3.9063	0.952381	84.7509	0.760845	0.00453692	84.7509	48.0476	28.5152	0	71.8037	0	0.767123	0.247648	1.4439	2.90698	2.95121	0.744532	0.255468	0.178606	66.3299	2.19037	2
19	Harburg	Wenzendorf	-7.08633	9.38107	40.5952	802.576	21.3287	4.15207	1.03687	85.4689	0.36039	0.00759053	85.4689	63.4762	12.1016	3.54809	87.2082	0	0.764706	0.178866	1.3449	1.45349	2.37652	0.847892	0.152108	0.195419	67.5248	2.01613	2
19	Harburg	Winsen (Luhe)	0.853165	9.73288	34.6865	697.075	18.015	3.33028	0.927197	83.2629	0.114681	0.00394098	83.2629	69.3739	33.077	3.168	62.112	0	0.76496	0.174786	1.32182	2.03488	0.657219	0.825934	0.174066	0.0536285	61.4097	0.542538	1
19	Harburg	Wistedt	3.17778	9.50081	38.975	771.789	20.4839	4.00161	0.990323	84.0519	0.0635034	0.0143397	84.0519	46.9412	45.4894	2.69542	66.7565	0	0.545373	0.0852193	1.19004	4.06977	0.461313	0.861958	0.138042	0.0842143	65.7435	0.397809	1
19	Harburg	Wulfsen	0	9.59315	36.6375	725.371	19.2339	3.5871	1.02903	83.8692	0.649469	0.00753475	83.8692	55	22.5391	2.20884	81.9277	0	0.198795	0.207278	1.40002	1.45349	3.42007	0.811217	0.188783	0.253253	63.4323	2.7706	2
20	Lüchow-Dannenberg	Bergen an der Dumme	0	9.54392	31.1406	614.113	14.7045	2.69892	0.844086	83.2179	0.451211	0.0633517	83.2179	45.4194	26.7991	3.2372	71.5127	0	0.536198	0.198361	1.16933	2.03488	3.39192	0.866449	0.133551	0.31997	55.0416	2.94071	2
20	Lüchow-Dannenberg	Clenze	0	9.37599	33.6227	657.902	15.7565	2.81272	0.882168	84.7906	0.54276	0.0292886	84.7906	53.9306	13.3231	4.60251	77.5628	0	0.457636	0.178161	1.21967	2.5	2.84758	0.810004	0.189996	0.32995	57.4128	2.30482	2
20	Lüchow-Dannenberg	Damnatz	0	9.62467	30.4436	603.18	13.3387	2.70968	0.709677	83.3801	0.0156374	0.00546533	83.3801	46	39.3425	0.774336	64.4912	0	0.806416	0.33	1.11357	1.45349	0.0958539	0.836257	0.163743	0.00559355	51.9082	0.0802165	1
20	Lüchow-Dannenberg	Dannenberg (Elbe)	2.61538	9.60082	30.7706	609.764	13.464	2.6271	0.699785	83.1159	0.10031	0.00404339	83.1159	54.4933	23.6855	3.13631	69.0591	0.341777	0.364294	0.219706	1.25554	4.06977	0.735326	0.866853	0.133147	0.0974467	51.8861	0.635016	1
20	Lüchow-Dannenberg	Gartow	14	9.64285	29.7399	589.611	12.7181	2.45661	0.675115	83.4006	0.0184599	0.0219059	83.4006	43.1522	9.36471	1.59292	63.8053	0	0.349829	0.188631	1.18834	1.45349	0.139134	0.867319	0.132681	0.0150097	49.24	0.120674	1
20	Lüchow-Dannenberg	Göhrde	1	9.30695	35.8197	696.308	16.7288	3.05259	0.808555	86.2726	0.403088	0.0220616	86.2726	43.7053	1.36214	5.80645	84.6595	0	0.182079	0.116521	1.18151	2.90698	2.92158	0.862139	0.137861	0.456446	57.286	2.5185	2
20	Lüchow-Dannenberg	Gorleben	0	9.66048	29.5375	585.145	12.324	2.47581	0.672581	83.2923	0.0359044	0.0053434	83.2923	46.3913	13.2984	1.3624	65.9401	0	1.10354	0.252872	1.18586	2.90698	0.235108	0.847302	0.152698	0.0171877	50.0074	0.199203	1
20	Lüchow-Dannenberg	Gusborn	0	9.59966	30.1132	596.07	12.7486	2.60449	0.685133	83.3018	0.0251053	0.00639277	83.3018	49.6852	12.6328	1.83352	73.5974	0	0.457279	0.16869	1.20885	4.06977	0.189712	0.86762	0.13238	0.0364652	51.7235	0.164607	1
20	Lüchow-Dannenberg	Hitzacker (Elbe)	2.33333	9.50194	33.3101	656.988	15.3669	2.95769	0.787943	84.5189	0.614498	0.00754457	84.5189	55.7288	14.387	7.55656	70.1357	0	0.457014	0.138429	1.16821	2.90698	4.46453	0.862778	0.137218	0.561959	54.7936	3.85004	2
20	Lüchow-Dannenberg	Höhbeck	0	9.64857	29.6366	586.247	12.3939	2.35842	0.571685	83.6731	0.642684	0.008119	83.6731	44.8333	45.1492	1.71504	39.314	0	0.762533	0.276013	1.16104	1.45349	4.83827	0.867003	0.132997	0.339697	49.8497	4.19559	2
20	Lüchow-Dannenberg	Jameln	3.39583	9.51093	31.5463	621.856	13.991	2.71774	0.65681	83.5192	0.205776	0.00993394	83.5192	59.2973	13.7331	2.21066	83.0949	0	0.615085	0.311399	1.41505	4.06977	1.50211	0.864717	0.135283	0.122277	53.3251	1.29634	2
20	Lüchow-Dannenberg	Karwitz	0	9.35104	33.9886	669.624	15.6089	2.88954	0.762463	85.3368	0.289575	0.0139569	85.3368	50.3333	4.94002	7.98687	78.2276	0	0.149891	0.117392	1.19908	2.90698	2.1004	0.86195	0.13805	0.356874	56.7031	1.81082	2
20	Lüchow-Dannenberg	Küsten	0	9.52109	31.1448	611.067	13.8768	2.69919	0.701613	83.2596	0.214083	0.0191239	83.2596	59.5789	18.3111	4.54373	82.2416	0	0.293071	0.178289	1.24966	2.90698	1.1253	0.810755	0.189245	0.133099	52.3101	0.911215	1
20	Lüchow-Dannenberg	Langendorf	0	9.62942	29.7636	591.085	12.6734	2.5904	0.669917	83.4499	0.213727	0.00611084	83.4499	43.5714	22.1803	0	68.7113	0	0.363073	0.290413	1.24613	4.06977	1.40091	0.847604	0.152399	0.0927732	51.3207	1.18719	2
20	Lüchow-Dannenberg	Lemgow	6.8835	9.64668	29.3002	576.969	12.4925	2.42947	0.78623	82.7784	0.0229117	0.00336944	82.7784	51.5541	12.952	0.692521	84.88	0	0.45614	0.0790312	1.31409	2.03488	0.173232	0.867758	0.132242	0.0443396	49.9014	0.15032	1
20	Lüchow-Dannenberg	Lübbow	3.22556	9.56165	29.6789	581.211	12.6376	2.32827	0.698292	83.0385	0.055474	0.0666337	83.0385	48.8261	13.0933	0	85.62	0	0.364637	0.159739	1.16863	2.03488	0.420706	0.868148	0.131852	0.0568152	50.8587	0.365232	1
20	Lüchow-Dannenberg	Lüchow (Wendland)	8.26214	9.57813	29.2875	577.518	12.1185	2.42751	0.682382	82.5934	0.0341873	0.0281118	82.5934	52.7802	9.98453	3.30389	83.1534	0	0.153582	0.160938	1.15056	2.03488	0.254024	0.866639	0.133361	0.0279994	50.5655	0.219837	1
20	Lüchow-Dannenberg	Luckau (Wendland)	0	9.54727	30.5851	603.742	13.7174	2.6101	0.802244	82.8194	0.326071	0.0207321	82.8194	56.5	29.564	1.20192	80.0481	0	0.363582	0.268463	1.32149	6.625	1.72408	0.81541	0.18459	0.099174	52.5474	1.39801	2
20	Lüchow-Dannenberg	Neu Darchau	3.59016	9.54282	33.3783	657.714	15.773	2.94839	0.747097	84.3831	2.23173	0.0127334	84.3831	60.7826	14.2352	0	83.2604	0	0.315098	0.214323	1.27053	2.90698	13.3229	0.833812	0.166188	1.0364	55.645	11.0912	4
20	Lüchow-Dannenberg	Prezelle	10.155	9.61206	29.8085	589.631	12.8556	2.47081	0.750384	83.2546	0.0151553	0.00350142	83.2546	49.3333	5.36009	1.89474	82.9474	0	0.614737	0.177032	1.22928	2.03488	0.114344	0.867501	0.132499	0.0159903	49.9902	0.099189	1
20	Lüchow-Dannenberg	Schnackenburg	0	9.675	29.0229	578.415	12.217	2.4543	0.697581	83.4006	0.00453546	0.00873553	83.4006	44.1892	37.4113	2.57186	57.413	0	0.745083	0.244619	1.14141	1.45349	0.0341874	0.867335	0.132665	0.002883	49.066	0.0296519	1
20	Lüchow-Dannenberg	Schnega	0	9.44106	32.3813	637.125	15.6044	2.79976	0.803408	84.2141	0.515305	0.0168777	84.2141	43.6034	13.7047	3.40945	86.8314	0	0.304661	0.163708	1.18993	2.03488	2.94117	0.823475	0.176525	0.393363	56.9666	2.42586	2
20	Lüchow-Dannenberg	Trebel	5.4359	9.63777	29.7575	590.775	12.6769	2.51854	0.694271	83.0654	0.00790201	0.00361284	83.0654	51.0455	9.45484	2.6761	72.8699	0.184559	0.600738	0.157623	1.2526	2.03488	0.0597312	0.86772	0.13228	0.00930326	50.1872	0.0518292	1
20	Lüchow-Dannenberg	Waddeweitz	0	9.36654	34.5075	668.707	15.8716	2.88581	0.822581	85.0977	0.453874	0.015078	85.0977	54.58	5.77532	4.28571	87.2222	0	0.315873	0.190065	1.32047	2.90698	2.38034	0.809324	0.190676	0.276758	57.3929	1.92646	2
20	Lüchow-Dannenberg	Woltersdorf	4.39175	9.6098	29.28	576.713	12.0828	2.33548	0.713548	82.7354	0.0514576	0.00413724	82.7354	52.3571	4.26348	0	94.2594	0	0.170682	0.112424	1.14791	2.03488	0.38846	0.867689	0.132311	0.0933581	49.9347	0.337003	1
20	Lüchow-Dannenberg	Wustrow (Wendland)	8.87817	9.59637	29.3145	576.059	12.6574	2.44121	0.730489	82.4169	0.0415387	0.0230553	82.4169	51.3636	12.2137	1.01547	84.3327	0	0.36412	0.24856	1.17636	2.03488	0.312216	0.867497	0.132503	0.028695	50.8763	0.270677	1
20	Lüchow-Dannenberg	Zernien	0	9.23517	35.9214	697.41	16.8375	3.06878	0.858186	86.5726	0.313674	0.0230395	86.5726	46.5962	1.52668	2.78392	91.3389	0	0.306231	0.0739834	1.17831	2.03488	1.64183	0.808935	0.191065	0.362992	61.2667	1.32815	2
21	Lüneburg	Adendorf	-4	9.70298	33.975	682.457	17.0133	3.4172	0.776344	83.8103	0.103993	0.00466333	83.8103	57.3125	6.80473	5.04032	60.8871	0	0.314516	0.10164	1.24614	2.03488	0.756519	0.864242	0.135758	0.10381	59.2325	0.652526	1
21	Lüneburg	Amelinghausen	19	9.3304	39.6131	781.465	19.6427	3.89055	1.11175	85.7321	0.454477	0.0280227	85.7321	47.36	5.88971	9.27618	78.215	0	0.218552	0.138278	1.15503	2.90698	3.27324	0.86089	0.13911	0.355672	65.5051	2.81876	2
21	Lüneburg	Amt Neuhaus	5.99244	9.61253	31.9552	633.521	14.4489	2.88204	0.741525	83.6248	0.0159211	0.00367613	83.6248	36.3109	32.8557	0.379334	54.0854	0	0.613686	0.254466	1.12886	4.06977	0.120317	0.867698	0.132303	0.00831817	53.907	0.104396	1
21	Lüneburg	Artlenburg	0	9.74758	33.5545	677.68	15.8883	3.33995	0.898263	83.3757	0.0222345	0.00878409	83.3757	48	34.3804	0.648508	78.7289	0	0.649805	0.33	1.04394	4.06977	0.168429	0.867931	0.132069	0.00870354	58.5458	0.146195	1
21	Lüneburg	Bardowick	-4	9.7924	33.3133	671.088	16.4962	3.36201	0.781362	83.01	0.010331	0.00209092	83.01	72.1818	12.6088	11.7391	87.6522	0	0.112174	0.112749	1.14542	2.03488	0.0688364	0.851857	0.148143	0.0155009	59.1213	0.0585055	1
21	Lüneburg	Barendorf	-6	9.4	36.3182	716.846	17.6267	3.31672	0.85044	86.1014	0.521894	0.00804933	86.1014	47.8571	0					0.185638	1.30099	2.03488	2.73648	0.809511	0.190489	0.193184	62.6564	2.21458	2
21	Lüneburg	Barnstedt	0	9.4956	36.256	724.479	18.3565	3.70661	0.93702	84.6722	0.338986	0.0144635	84.6722	52.2222	11.2945	8.80317	83.5806	0	0.11276	0.074367	1.26646	2.03488	1.78018	0.809675	0.190325	0.352716	61.1396	1.44119	2
21	Lüneburg	Barum (Lüneburg)	2	9.79068	33.4735	677.19	16.4158	3.36364	0.759531	83.1678	0.0122422	0.00481	83.1678	68.1	31.1255	0	79.6117	0	1.01133	0.275743	1.0645	4.06977	0.0920238	0.866989	0.133011	0.00805071	59.1983	0.0797816	1
21	Lüneburg	Betzendorf	-3	9.26341	39.2109	775.575	20.2043	3.86996	1.0625	86.5252	0.576281	0.0428044	86.5252	44.1765	1.41119	3.83426	86.1472	0	0.22449	0.136053	1.2191	2.90698	3.02045	0.809245	0.190755	0.35532	66.3331	2.44417	2
21	Lüneburg	Bleckede	-1.86589	9.60652	33.453	666.733	15.6238	3.11751	0.854608	83.8929	0.237717	0.00638971	83.8929	43.7361	32.1004	1.80938	58.1677	0	0.567151	0.238877	1.31532	4.06977	1.77534	0.86711	0.13289	0.181708	56.3383	1.53763	2
21	Lüneburg	Boitze	6.34228	9.45187	35.2337	693.901	16.5608	3.29453	0.862553	85.092	0.333143	0.00503509	85.092	48.7857	7.23057	2.12604	90.5087	0	0.357631	0.169992	1.24984	2.03488	1.98736	0.832275	0.167725	0.209611	58.1546	1.65421	2
21	Lüneburg	Brietlingen	3.32394	9.80032	33.2312	671.715	16.1065	3.41613	0.8	83.1173	0.00702581	0.00197214	83.1173	58.5	18.3793	4.48393	72.9272	0.338409	0.64044	0.174788	1.07962	4.06977	0.0531253	0.867906	0.132094	0.00534645	58.4185	0.0460995	1
21	Lüneburg	Dahlem	0	9.41442	35.3529	696.068	16.9153	3.074	0.834915	85.5452	0.716988	0.010674	85.5452	51.5556	5.39629	7.71456	76.6635	2.02507	0.316297	0.169903	1.31928	2.03488	3.76456	0.80976	0.19024	0.344034	58.9739	3.04757	2
21	Lüneburg	Dahlenburg	-8.72549	9.4291	35.485	699.338	16.8855	3.26839	0.869032	85.3746	0.46851	0.00941571	85.3746	52.25	11.144	7.50429	78.259	0	0.451973	0.156984	1.2976	2.03488	2.46542	0.810092	0.189908	0.271755	59.6471	1.99691	2
21	Lüneburg	Deutsch Evern	0	9.64866	34.2833	685.925	16.6097	3.54839	0.845161	83.6731	0.151817	0.001529	83.6731	46.8	11.9519	11.0132	88.9868	0	0.0660793	0.0739834	1.19345	2.03488	1.00747	0.848782	0.151218	0.22553	60.4289	0.855656	1
21	Lüneburg	Echem	0	9.7664	33.1542	669.468	15.7478	3.34194	0.941935	83.2077	0.0190008	0.001848	83.2077	49.1	61.5087	1.54905	44.5783	0	1.38038	0.31965	1.02653	4.06977	0.115984	0.836854	0.163146	0.00616038	57.5312	0.096983	1
21	Lüneburg	Embsen	-4	9.50224	36.6884	728.599	18.4927	3.70126	0.910238	84.7441	0.178822	0.00691607	84.7441	47.2381	4.04626	4.58372	88.1197	0	0.118803	0.0721919	1.19976	2.90698	0.94067	0.809774	0.190226	0.189024	62.425	0.761847	1
21	Lüneburg	Handorf	7	9.79516	33.6111	679.214	16.8534	3.3871	0.768817	83.032	0.00484285	0.00231356	83.032	71.8	31.5235	6.13861	48.3168	0	0.770297	0.105666	1.06347	2.03488	0.0422595	0.885617	0.114383	0.00638954	59.7411	0.0374166	1
21	Lüneburg	Hittbergen	4.72401	9.72788	32.766	660.781	15.3435	3.23573	0.947891	83.4142	0.0154567	0.002908	83.4142	42.8667	42.5664	4.42571	61.0116	0	1.00105	0.33	1.05324	1.45349	0.11939	0.870605	0.129395	0.00633941	57.0604	0.103933	1
21	Lüneburg	Hohnstorf (Elbe)	3.13904	9.73871	33.2847	670.455	15.6226	3.25269	0.97043	83.4071	0.0247769	0.003118	83.4071	45.4167	39.8086	2.33393	64.0934	0	0.450628	0.33	1.02403	4.06977	0.163052	0.84807	0.15193	0.00845702	58.1396	0.138275	1
21	Lüneburg	Kirchgellersen	0	9.56706	36.1842	715.197	18.5205	3.58574	0.955857	84.4858	0.371458	0.00784086	84.4858	50.6667	8.99646	6.87646	81.4685	0	0.212121	0.140556	1.3694	2.03488	1.96707	0.810393	0.189607	0.221738	62.7208	1.59561	2
21	Lüneburg	Lüdersburg	7.68919	9.73817	32.8458	659.439	15.343	3.24839	0.887097	83.2038	0.00743236	0.00260025	83.2038	50.7391	20.8826	0	74.6625	0	0.575286	0.195507	1.13484	2.03488	0.0562975	0.867971	0.132029	0.00540102	56.7697	0.0488651	1
21	Lüneburg	Lüneburg	-8	9.64454	34.3364	686.089	17.0716	3.40112	0.819074	84.1031	0.190837	0.00840841	84.1031	52.6667	6.24469	2.45995	87.0137	0	0.113844	0.145969	1.2214	2.03488	1.41458	0.865124	0.134876	0.168828	60.4608	1.22375	2
21	Lüneburg	Mechtersen	0	9.66546	34.6278	689.245	17.9562	3.33763	0.87957	83.6385	0.0196312	0.0102861	83.6385	60.3333	22.4551	5.96798	65.3566	0	0.50655	0.0726457	1.19512	2.03488	0.103395	0.810072	0.189928	0.0689771	60.0793	0.083764	1
21	Lüneburg	Melbeck	0	9.62762	34.7939	694.857	17.1147	3.58065	0.840407	83.6822	0.279642	0.00538729	83.6822	50.6111	13.769	11.0706	76.1557	0	0.210462	0.0999079	1.19194	2.03488	1.47104	0.809911	0.190089	0.29751	60.6223	1.1914	2
21	Lüneburg	Nahrendorf	3	9.37055	35.3157	692.678	16.5997	3.04516	0.834409	85.7402	0.703643	0.00857792	85.7402	52.4762	5.15553	7.14611	79.3355	0	0.21848	0.129076	1.21536	2.90698	3.69356	0.809317	0.190683	0.448782	59.2117	2.98991	2
21	Lüneburg	Neetze	4.73684	9.6135	33.8935	672.172	16.0145	3.21864	0.876941	83.9316	0.222407	0.00643244	83.9316	50.2857	18.893	8.56334	69.9929	0	0.388535	0.140137	1.31839	2.03488	1.60161	0.864399	0.135601	0.157011	56.9549	1.3792	2
21	Lüneburg	Oldendorf (Luhe)	14.3947	9.42354	38.2904	760.122	19.002	3.8425	1.09203	84.9853	0.275391	0.00655887	84.9853	49.6765	7.63188	6.08482	80.2704	0	0.216349	0.0751572	1.17666	2.90698	1.98657	0.861951	0.138049	0.412352	63.7877	1.71118	2
21	Lüneburg	Radbruch	15	9.71598	34.3393	688.375	17.5565	3.4255	0.864823	83.0916	0.0097328	0.002497	83.0916	64.9565	13.1257	2.71003	58.2656	0	0.985095	0.0889561	1.15107	2.03488	0.0382629	0.7456	0.2544	0.00719808	60.1709	0.0285301	1
21	Lüneburg	Rehlingen	0	9.27386	40.2443	793.345	20.521	3.84555	1.06207	85.9295	0.34302	0.0214053	85.9295	35.6667	2.49855	6.80666	82.9109	0	0.314265	0.112974	1.17698	2.90698	1.80284	0.809603	0.190397	0.279054	66.5846	1.45982	2
21	Lüneburg	Reinstorf	0	9.50645	35.0712	691.892	16.7347	3.20812	0.895942	85.1625	0.684485	0.00764609	85.1625	45.75	4.36449	3.54857	78.534	0	0.262362	0.229388	1.36255	2.90698	3.59595	0.809655	0.190345	0.263245	60.1934	2.91146	2
21	Lüneburg	Reppenstedt	0	9.55742	35.5833	707.828	17.9382	3.42694	0.910816	84.5928	0.0693283	0.0073011	84.5928	51.8333	7.70267	6.05042	65.042	0	1.05882	0.0689172	1.24705	2.03488	0.503507	0.862144	0.137856	0.1267	61.9804	0.434179	1
21	Lüneburg	Rullstorf	2.85714	9.65372	33.8279	673.428	16.1871	3.28752	0.870968	84.0017	0.189	0.00860487	84.0017	45.3684	11.2425	5.08788	67.16	0	0.565217	0.165857	1.3023	2.03488	1.36735	0.864419	0.135581	0.135996	57.7914	1.17834	2
21	Lüneburg	Scharnebeck	0.666667	9.71705	33.7052	676.219	16.4491	3.37873	0.802867	83.6681	0.104066	0.00569053	83.6681	44.4444	12.1295	9.57179	77.9177	0	0.486146	0.148977	1.18566	4.06977	0.754415	0.865347	0.134653	0.0836062	57.8773	0.650349	1
21	Lüneburg	Soderstorf	0	9.31944	40.0107	788.409	20.3662	3.91244	1.09217	85.7055	0.554483	0.0149188	85.7055	46.8333	5.00918	7.61689	78.733	0	0.21644	0.0985376	1.21685	2.90698	2.92066	0.810167	0.189833	0.461285	66.7914	2.36618	2
21	Lüneburg	Südergellersen	0	9.49694	36.6623	729.91	18.4335	3.67742	0.945671	84.6943	0.51953	0.00966007	84.6943	48.9048	10.4637	8.79905	73.2461	0	0.548157	0.199264	1.35914	2.90698	3.76654	0.861706	0.138294	0.293429	63.112	3.24701	2
21	Lüneburg	Thomasburg	1.08108	9.51112	34.7128	687.941	16.3836	3.20622	0.873272	84.7129	0.610397	0.00777565	84.7129	48.1538	5.68639	8.67769	83.3333	0	0.219008	0.109372	1.28135	2.03488	3.21259	0.810096	0.189904	0.4095	58.9033	2.60219	2
21	Lüneburg	Tosterglope	0	9.33154	35.8458	698.608	17.1681	3.00645	0.775806	86.3058	0.845454	0.0175091	86.3058	57.7	3.95816	6.87023	81.584	0	0.22042	0.162722	1.3061	2.03488	4.44311	0.809373	0.190627	0.429706	59.199	3.59765	2
21	Lüneburg	Vastorf	0	9.45587	35.6553	703.254	16.9242	3.31525	0.870968	85.472	0.67272	0.0100809	85.472	45.3	5.6882	5.47703	82.8622	0	0.361307	0.221149	1.3969	2.03488	3.53288	0.80958	0.19042	0.275036	61.5752	2.86016	2
21	Lüneburg	Vögelsen	0	9.68952	34.0677	681.395	17.2903	3.18548	0.822581	83.5769	0.0171035	0.0031455	83.5769	67.6667	16.7284	8.47107	84.2975	0	0.0929752	0.0861684	1.1503	2.03488	0.113761	0.848499	0.151501	0.101184	59.8738	0.0966572	1
21	Lüneburg	Wendisch Evern	10	9.5394	35.1637	700.297	16.8065	3.40783	0.834101	84.9176	0.30959	0.00599533	84.9176	47.0556	8.3211	7.15288	88.4993	0	0.224404	0.123121	1.1858	2.03488	1.62761	0.809883	0.190117	0.233368	61.2663	1.31802	2
21	Lüneburg	Westergellersen	0	9.46774	37.6375	745.029	19.1848	3.76613	1	84.9596	0.634533	0.0123771	84.9596	50.0476	12.6406	4.70756	70.3281	0	0.587732	0.231616	1.43307	1.45349	4.57282	0.861018	0.138982	0.294505	63.3075	3.93829	2
21	Lüneburg	Wittorf	-10	9.80149	33.4375	676.285	16.5833	3.40591	0.763441	83.0353	0.00722161	0.00216046	83.0353	73	28.0592	3.43716	63.4801	0	0.986037	0.151063	1.08232	2.03488	0.0434339	0.833371	0.166629	0.00547899	59.3321	0.0362123	1
22	Osterholz	Axstedt	0	9.59642	39.5667	793.369	21.0733	3.8871	0.912903	82.4731	0.084339	0.006058	82.4731	46.3636	23.1872	0	43.038	0	1.43354	0.100813	1.40365	2.90698	0.330035	0.743619	0.256381	0.0483333	64.7339	0.245696	1
22	Osterholz	Grasberg	4.64539	9.66757	37.3542	752.24	19.1379	3.69415	0.949223	81.2906	0.0306832	0.0233795	81.2906	51.2632	57.7483	0	33.042	0	1.43287	0.19712	1.31956	6.625	0.118603	0.741072	0.258928	0.00961273	63.3671	0.0879196	1
22	Osterholz	Hambergen	-6	9.53215	39.4813	787.369	20.8333	3.84093	0.774194	82.3369	0.504712	0.0207663	82.3369	49.4	27.6999	0	45.1241	0.230814	0.948067	0.231562	1.219	4.06977	2.97543	0.831708	0.168292	0.213383	64.7482	2.47071	2
22	Osterholz	Holste	7.66225	9.55521	40.7412	812.731	21.5641	3.9521	0.860215	82.7692	0.138242	0.0102403	82.7692	49.2222	27.1683	0.644405	38.8401	0	1.6778	0.13612	1.47205	4.06977	0.535813	0.742462	0.257538	0.0878983	65.0346	0.397571	1
22	Osterholz	Lilienthal	-2	9.75161	37.2257	752.418	18.9473	3.52037	0.863752	80.8715	0.0326536	0.0198748	80.8715	38.443	74.6556	0	17.5163	0.285481	1.36256	0.206758	1.1121	5.6686	0.126327	0.741338	0.258662	0.00968714	62.981	0.093673	1
22	Osterholz	Lübberstedt	0	9.53747	39.6935	793.499	21	3.88249	0.829493	82.6071	0.355252	0.0123203	82.6071	49.2308	2.85647	0	38.2316	0	1.76339	0.255689	1.39194	2.90698	2.10059	0.831648	0.168352	0.12604	64.9571	1.74533	2
22	Osterholz	Osterholz-Scharmbeck	2.51505	9.58829	38.9012	780.775	20.7633	3.80944	0.874386	82.1673	0.490345	0.0179714	82.1673	36.6159	33.8762	0.712234	32.1999	0.183802	1.44802	0.170057	1.03172	2.90698	1.89645	0.741327	0.258673	0.16035	65.0455	1.40611	2
22	Osterholz	Ritterhude	7.45455	9.67069	38.151	768.433	19.7237	3.58569	0.850806	81.8293	0.641976	0.00575568	81.8293	30.3784	30.6752	0.0522193	31.6449	0.0522193	1.70392	0.254938	1.35523	4.06977	3.83298	0.832317	0.167679	0.231577	65.0512	3.191	2
22	Osterholz	Schwanewede	2.61228	9.74926	37.052	753.562	19.6952	3.45633	0.81861	81.6287	0.227668	0.0118201	81.6287	37.4552	15.9056	0.611995	50.9044	0	1.3468	0.240972	1.0831	5.6686	1.35993	0.832487	0.167509	0.108355	64.1839	1.13226	2
22	Osterholz	Vollersode	2.9799	9.54825	40.0984	799.746	20.7776	3.90323	0.776939	82.2021	0.573483	0.0415871	82.2021	47.8085	53.3757	0	31.883	0	1.39598	0.220814	1.18845	2.03488	3.42479	0.832139	0.167861	0.226271	64.9059	2.8513	2
22	Osterholz	Worpswede	5.29638	9.62593	41.026	774.107	20.0825	3.74958	0.848896	81.4701	0.298184	0.0309479	81.4701	35.1842	67.8108	0	35.6374	0.849858	1.36449	0.174653	1.06531	2.03488	1.15067	0.740748	0.259252	0.0908845	64.0247	0.852482	1
23	Rotenburg (Wümme)	Ahausen	6.97628	9.70108	37.4394	760.035	19.3966	3.73118	0.876833	82.0047	0.175868	0.00483076	82.0047	42.4412	16.6715	0	72.7827	0	1.40521	0.090716	1.29146	2.03488	0.679352	0.741482	0.258518	0.0982656	62.9782	0.503485	1
23	Rotenburg (Wümme)	Alfstedt	8.88806	9.57097	41.2202	817.839	21.748	4.48848	1.13134	83.2005	0.150363	0.0278513	83.2005	37.7333	29.5075	0	59.3193	0	1.87277	0.143488	1.17839	5.6686	0.580563	0.742163	0.257837	0.0803345	65.7788	0.4302	1
23	Rotenburg (Wümme)	Anderlingen	8.03448	9.51461	40.56	804.151	21.4734	4.02941	1.01708	83.4649	0.24463	0.0115312	83.4649	43.3784	22.5001	0	71.357	0	1.00042	0.217984	1.35093	2.03488	0.944736	0.741689	0.258311	0.059287	65.6597	0.700107	1
23	Rotenburg (Wümme)	Basdahl	4.8673	9.51357	42.364	833.665	22.2445	4.09488	1.08444	83.362	0.274022	0.0208748	83.362	44.0303	44.0391	0	51.1827	0	1.23352	0.195519	1.35998	2.03488	1.63563	0.83231	0.16769	0.18861	65.525	1.36161	2
23	Rotenburg (Wümme)	Bötersen	-4	9.65332	38.1042	768.605	20.2484	3.95323	0.746774	82.5769	0.242656	0.00844331	82.5769	45.05	18.004	0	72.6106	0	1.56277	0.18237	1.40782	4.06977	1.45034	0.832656	0.167344	0.115956	64.1114	1.20768	2
23	Rotenburg (Wümme)	Bothel	0	9.67298	37.6528	758.919	18.9964	3.72043	0.933333	82.2974	0.0494799	0.0032702	82.2974	48	40.7911	0	57.0712	0	1.23771	0.156658	1.27031	2.03488	0.295241	0.832111	0.167889	0.0359787	63.154	0.245762	1
23	Rotenburg (Wümme)	Breddorf	8.01326	9.55294	39.9456	796.936	20.376	3.77509	0.785842	82.2735	0.0581629	0.0111084	82.2735	38.9394	10.7065	0	85.0093	0	1.00897	0.111774	1.26766	2.03488	0.225627	0.741251	0.258749	0.0340764	64.4224	0.167464	1
23	Rotenburg (Wümme)	Bremervörde	3.83434	9.5424	40.5077	804.247	20.9228	4.21857	1.05087	83.1146	0.262027	0.0396047	83.1146	39.1656	42.872	1.58423	51.9603	0.695236	1.65478	0.198129	1.26366	5.6686	1.0105	0.740689	0.259311	0.0824305	65.5912	0.748472	1
23	Rotenburg (Wümme)	Brockel	7	9.65233	38.1017	766.265	19.237	3.90581	0.887742	82.5415	0.0403023	0.0108067	82.5415	45.875	25.9185	0.383877	52.1113	0	1.17179	0.159226	1.28487	2.03488	0.161231	0.745878	0.254122	0.0184146	63.7087	0.120929	1
23	Rotenburg (Wümme)	Bülstedt	1.71338	9.58313	39.6767	792.993	20.5136	3.87613	0.867097	82.8323	0.0887157	0.0109775	82.8323	48.125	28.7932	0	72.4483	0	1.54227	0.0978164	1.21312	4.06977	0.530157	0.832658	0.167342	0.080127	64.6308	0.441442	1
23	Rotenburg (Wümme)	Deinstedt	7.91925	9.51818	40.5682	804.956	21.4312	4.02053	1.04692	83.3269	0.505612	0.0542626	83.3269	39.9474	22.2403	0	83.6949	0	1.3275	0.22366	1.33349	2.03488	1.9509	0.740828	0.259172	0.130246	65.4451	1.44529	2
23	Rotenburg (Wümme)	Ebersdorf	4.78302	9.5371	41.796	828.525	21.9454	4.35595	1.17353	83.2653	0.0412312	0.0250272	83.2653	38.9286	15.591	0	72.1203	0	1.40418	0.125454	1.18697	4.06977	0.245485	0.831661	0.168339	0.0435894	65.6692	0.204254	1
23	Rotenburg (Wümme)	Elsdorf	3.14266	9.60056	39.8016	792.424	20.3912	3.90743	0.956522	83.0159	0.0832905	0.00443103	83.0159	39.5417	25.7316	0	72.9791	0	1.40874	0.133159	1.43322	2.03488	0.497694	0.832642	0.167358	0.0541605	64.8212	0.414403	1
23	Rotenburg (Wümme)	Farven	12.1645	9.51326	40.1587	795.68	21.5186	4.0062	1.08189	83.5473	0.312426	0.0379995	83.5473	39.9231	30.3486	0	60.0795	0	1.62351	0.2025	1.39043	2.03488	1.20615	0.741032	0.258968	0.0976388	65.7356	0.893723	1
23	Rotenburg (Wümme)	Fintel	6.19512	9.52772	39.2007	779.888	20.5779	4	0.965195	83.7571	0.0411589	0.00363173	83.7571	47.1765	26.2757	0	60.3302	0	1.23472	0.0996971	1.18733	2.90698	0.159408	0.743016	0.256984	0.029168	65.109	0.118249	1
23	Rotenburg (Wümme)	Gnarrenburg	4.49642	9.54085	40.7669	809.646	20.8754	4.01493	0.908558	82.6265	0.24317	0.0271917	82.6265	38.3058	50.0908	2.37994	43.8589	0	1.65448	0.177124	1.37791	2.03488	0.939698	0.741064	0.258936	0.0776517	65.1074	0.696527	1
23	Rotenburg (Wümme)	Groß Meckelsen	3.5	9.57841	39.7803	793.424	20.5828	3.96481	0.947214	83.2028	0.104199	0.00512836	83.2028	43.8	16.0606	7.27729	76.6625	0	1.70765	0.160482	1.3649	2.03488	0.913593	0.886666	0.113334	0.0868449	65.2159	0.809394	1
23	Rotenburg (Wümme)	Gyhum	0.858549	9.62368	39.1163	784.692	20.3974	3.88172	0.788978	82.8974	0.114357	0.0273436	82.8974	38.8125	32.9994	0	65.1085	0	1.69082	0.0797261	1.20263	2.03488	0.683411	0.832631	0.167369	0.114261	64.6426	0.569054	1
23	Rotenburg (Wümme)	Hamersen	8	9.58594	39.6026	788.396	20.3573	3.93548	0.933002	83.2041	0.0294539	0.00371854	83.2041	43.8333	28.0251	5.09615	68.5577	0	1.69327	0.0657976	1.23401	2.03488	0.25993	0.886274	0.113726	0.054276	64.8587	0.230476	1
23	Rotenburg (Wümme)	Hassendorf	2.21327	9.71371	37.3507	757.758	19.6478	3.76613	0.801075	81.891	0.253663	0.0544379	81.891	45.2727	39.3314	0.437318	60.0583	0	1.1691	0.246854	1.35196	4.06977	1.51554	0.832607	0.167393	0.0934525	63.5507	1.26188	2
23	Rotenburg (Wümme)	Heeslingen	5.98656	9.56011	40.6792	806.982	21.0828	4.03381	0.907112	83.3114	0.132129	0.00595603	83.3114	47.2738	15.4526	0	85.2788	0	1.12408	0.157472	1.39957	2.03488	0.788849	0.832458	0.167542	0.0753562	65.2782	0.656719	1
23	Rotenburg (Wümme)	Hellwege	12.5768	9.73306	37.244	754.228	19.1352	3.67857	0.851382	81.5137	0.0372884	0.0203415	81.5137	40.8889	16.8971	0	72.0728	0	1.19304	0.0771858	1.21944	2.03488	0.145137	0.742514	0.257486	0.0388923	62.3194	0.107848	1
23	Rotenburg (Wümme)	Helvesiek	8.18905	9.60575	39.233	784.034	19.8607	3.95308	0.894428	83.1451	0.00990364	0.00485804	83.1451	45.6	21.4864	4.84454	73.0296	0	1.29935	0.0335681	1.19523	2.03488	0.0718744	0.86189	0.13811	0.029112	64.7895	0.0619708	1
23	Rotenburg (Wümme)	Hemsbünde	7	9.69944	37.3134	755.142	19.0543	3.80785	0.894811	82.1371	0.0408408	0.0034749	82.1371	48.5652	28.6748	0	72.4417	0	1.06912	0.108322	1.23953	4.06977	0.243922	0.832578	0.167422	0.032188	63.0851	0.203081	1
23	Rotenburg (Wümme)	Hemslingen	5.45907	9.60714	38.342	768.055	19.8746	3.90211	0.883204	82.9536	0.0396927	0.00772917	82.9536	45.4	24.2036	0	72.6452	0	1.40948	0.107311	1.24683	2.03488	0.237441	0.832616	0.167384	0.0409753	64.0745	0.197749	1
23	Rotenburg (Wümme)	Hepstedt	11.186	9.51151	40.0833	796.532	20.307	3.78065	0.862366	82.5141	0.171817	0.00610178	82.5141	39.2812	26.0617	0	70.8609	0	1.42715	0.198064	1.3196	4.06977	1.02595	0.832301	0.167699	0.0707451	64.4702	0.854136	1
23	Rotenburg (Wümme)	Hipstedt	6	9.54301	42.3972	839.704	22.3526	4.30323	1.18925	83.2744	0.204607	0.0187368	83.2744	42.8621	18.0431	0	43.9837	0	1.65366	0.201958	1.30515	4.06977	0.789843	0.741347	0.258653	0.0573096	65.5238	0.585236	1
23	Rotenburg (Wümme)	Horstedt	3.62216	9.60292	38.9697	783.808	20.4489	3.83431	0.813783	82.7517	0.0633692	0.0201574	82.7517	45.1364	30.9437	0	65.3975	0	1.40481	0.10443	1.24995	2.03488	0.378733	0.832677	0.167323	0.0625312	64.8464	0.315364	1
23	Rotenburg (Wümme)	Kalbe	2	9.51056	40.0903	796.906	20.7355	3.99462	0.938172	84.0096	0.0882245	0.00812145	84.0096	40.7778	27.4055	1.82149	70.1275	0	1.11111	0.217974	1.51737	4.06977	0.639394	0.861885	0.138115	0.0440246	65.8487	0.551169	1
23	Rotenburg (Wümme)	Kirchtimke	0	9.49935	41.0056	815.553	21.1044	3.89677	0.855914	83.3051	0.0660155	0.0358576	83.3051	39.5625	33.7705	0	57.0457	0	1.27211	0.0769032	1.19153	2.90698	0.394259	0.832623	0.167377	0.118564	65.4827	0.328244	1
23	Rotenburg (Wümme)	Kirchwalsede	5.64151	9.62326	38.018	763.803	19.3575	3.70009	0.872711	82.7578	0.153018	0.00954604	82.7578	48.0263	24.5684	0	65.5043	0	1.32994	0.153495	1.20123	2.03488	0.916833	0.833113	0.166887	0.0849394	63.6402	0.763815	1
23	Rotenburg (Wümme)	Klein Meckelsen	4.17355	9.5369	40.5486	804.008	21.1613	4.01792	0.955197	83.6645	0.113731	0.00845269	83.6645	44.3077	24.6303	0	71.1153	0	1.40896	0.257033	1.51838	4.06977	0.680502	0.832953	0.167047	0.0404103	65.5502	0.566771	1
23	Rotenburg (Wümme)	Lauenbrück	3.35227	9.60065	38.9076	777.603	19.8446	3.97896	0.953717	83.2308	0.0169193	0.00299838	83.2308	49.0952	21.2102	0	65.2941	0	1.53294	0.110818	1.18757	1.45349	0.100993	0.832459	0.167541	0.0154508	64.729	0.0840742	1
23	Rotenburg (Wümme)	Lengenbostel	0	9.52581	40.0167	795.026	20.6075	4.0129	0.935484	83.8615	0.16522	0.005698	83.8615	41.2	22.4093	3.52423	41.8502	0	1.13216	0.257033	1.53097	2.90698	1.19716	0.861695	0.138305	0.0712086	65.4915	1.03194	2
23	Rotenburg (Wümme)	Oerel	8.96078	9.53359	41.2626	818.194	21.5226	4.0958	1.08407	83.1807	0.0395581	0.0233373	83.1807	42.1667	37.7456	0	52.7091	0	1.40447	0.0334467	1.19249	2.90698	0.152854	0.741219	0.258781	0.0910838	65.646	0.113296	1
23	Rotenburg (Wümme)	Ostereistedt	4.75817	9.52401	40.8045	810.075	21.2054	3.93176	0.877171	83.0222	0.301908	0.00509331	83.0222	41.5667	25.4576	0	71.3453	0	1.81886	0.141945	1.35746	4.06977	1.16717	0.741245	0.258755	0.119621	65.0691	0.865262	1
23	Rotenburg (Wümme)	Reeßum	5.22881	9.68214	38.061	767.81	19.7108	3.79724	0.867512	82.1607	0.117297	0.00510658	82.1607	47.3667	27.9578	0	72.5373	0	1.54527	0.230579	1.46406	2.03488	0.700617	0.832591	0.167409	0.0484184	63.8725	0.58332	1
23	Rotenburg (Wümme)	Rhade	5.71558	9.50729	40.7485	806.81	20.9755	3.79689	0.821983	83.0028	0.157415	0.00807995	83.0028	39.6923	22.7817	0	71.3272	0	1.32292	0.0980355	1.36273	2.03488	0.607381	0.740751	0.259249	0.122479	64.7848	0.449966	1
23	Rotenburg (Wümme)	Rotenburg (Wümme)	-0.404556	9.70481	37.9311	769.125	19.6762	3.86208	0.815997	82.1633	0.111876	0.0271088	82.1633	44.57	32.6389	0	52.3186	0	1.2034	0.152917	1.30911	2.03488	0.668373	0.832395	0.167605	0.0652767	63.3969	0.556498	1
23	Rotenburg (Wümme)	Sandbostel	3.0625	9.55635	40.3169	800.988	20.6667	3.99316	1.02933	82.7005	0.0224307	0.0203107	82.7005	42.8621	37.3671	0	59.4924	0	1.40406	0.0685619	1.19926	4.06977	0.0865179	0.740871	0.259129	0.0425546	65.0439	0.0640873	1
23	Rotenburg (Wümme)	Scheeßel	6.16387	9.62923	38.7464	776.924	19.8396	3.95289	0.887309	82.895	0.0920248	0.00505285	82.895	42.9803	25.3565	0	73.9421	0	1.5489	0.161132	1.3983	2.03488	0.549051	0.832256	0.167744	0.0568695	64.2662	0.457026	1
23	Rotenburg (Wümme)	Seedorf	16.5306	9.53871	40.8396	812.772	21.4803	4.04516	0.920968	83.1231	0.363892	0.00887888	83.1231	44.8333	15.6787	0.407747	79.2049	0	1.43425	0.177399	1.41646	2.03488	2.16999	0.832275	0.167725	0.158874	65.3979	1.80609	2
23	Rotenburg (Wümme)	Selsingen	7.33476	9.51798	41.2292	817.999	21.583	4.06068	1.0576	83.1538	0.229883	0.0120264	83.1538	44.093	28.0351	0	64.9655	0	1.43361	0.180581	1.33975	2.03488	1.35049	0.83159	0.16841	0.0966493	65.4082	1.12061	2
23	Rotenburg (Wümme)	Sittensen	3.33333	9.54133	39.7566	789.841	20.4618	4	0.93039	83.6032	0.0921343	0.00464491	83.6032	42.5556	29.8512	3.91677	54.8348	0	1.14321	0.232827	1.42091	2.90698	0.671038	0.862636	0.137364	0.0427875	65.2078	0.578904	1
23	Rotenburg (Wümme)	Sottrum	4.46689	9.73404	37.1528	753.636	19.2425	3.69677	0.853763	81.4538	0.0890124	0.0217818	81.4538	46.1071	30.477	0	64.8136	0	1.24722	0.252804	1.38819	4.06977	0.531158	0.832216	0.167784	0.0330563	63.0201	0.442145	1
23	Rotenburg (Wümme)	Stemmen	9.30041	9.57372	39.1811	781.036	20.2168	3.98511	0.98139	83.4719	0.0313762	0.0127187	83.4719	48.5833	25.4956	0	72.1787	0	1.5337	0.115675	1.19332	2.03488	0.187284	0.832487	0.167513	0.0277951	65.0314	0.155908	1
23	Rotenburg (Wümme)	Tarmstedt	1.70796	9.5921	38.9612	780.747	19.7839	3.82091	0.929922	81.9549	0.0612293	0.0168589	81.9549	46.4286	30.9549	0	71.0821	0	1.26617	0.116385	1.27101	2.03488	0.365618	0.832312	0.167688	0.0616804	64.2014	0.304388	1
23	Rotenburg (Wümme)	Tiste	2.97368	9.52987	39.7652	789.286	20.3562	3.97361	0.950147	83.7902	0.111085	0.004866	83.7902	44.4615	19.6453	0	64.9433	0	1.11602	0.2365	1.438	4.06977	0.664585	0.832918	0.167082	0.0400686	65.4709	0.5535	1
23	Rotenburg (Wümme)	Vahlde	6.00489	9.58692	38.8694	776.238	19.9847	4.02151	0.974194	83.3795	0.0311935	0.00291429	83.3795	49.4737	17.1435	0	72.8353	0	1.40917	0.164901	1.19459	1.45349	0.185644	0.831366	0.168634	0.0180865	64.7314	0.15445	1
23	Rotenburg (Wümme)	Vierden	8.95364	9.52581	40.5606	804.136	21.3532	4.03666	0.961877	83.8531	0.109777	0.00492144	83.8531	42.1905	26.4121	0	72.5657	0	1.27292	0.257033	1.53088	4.06977	0.655636	0.832526	0.167474	0.0388089	65.732	0.54586	1
23	Rotenburg (Wümme)	Visselhövede	5.84116	9.56989	38.9427	780.26	19.8389	3.73587	0.916325	83.1723	0.148116	0.00946821	83.1723	51.9114	22.6986	4.23263	71.7609	0	1.08174	0.196051	1.1926	2.90698	1.07753	0.862502	0.137498	0.0873362	64.2022	0.929412	1
23	Rotenburg (Wümme)	Vorwerk	5.96084	9.64854	38.0888	763.989	19.7296	3.70407	0.921459	81.9732	0.139478	0.00547905	81.9732	54.7826	32.0621	0	72.3485	0	1.2197	0.180845	1.34388	2.03488	0.832823	0.832513	0.167487	0.0657228	63.9987	0.693346	1
23	Rotenburg (Wümme)	Westertimke	5.58696	9.53629	40.3472	805.586	20.5748	3.82258	0.854839	82.8237	0.0483995	0.0224163	82.8237	44.8182	18.6671	0	65.3465	0	1.69431	0.0751984	1.22606	2.03488	0.289095	0.832589	0.167411	0.110179	65.3655	0.240695	1
23	Rotenburg (Wümme)	Westerwalsede	6.67614	9.6039	37.8733	759.241	19.4258	3.64919	0.80914	82.8478	0.18655	0.015156	82.8478	45.55	13.37	3.08099	74.3838	0	1.30458	0.22921	1.36658	2.03488	1.35463	0.862067	0.137933	0.0980399	64.1654	1.16808	2
23	Rotenburg (Wümme)	Wilstedt	-5.696	9.66111	37.8162	760.285	19.1973	3.70968	0.935484	81.7692	0.126485	0.0138037	81.7692	55.6111	30.6512	0	72.0339	0	1.24576	0.194259	1.24784	2.03488	0.755013	0.832129	0.167871	0.0567329	63.7021	0.628528	1
23	Rotenburg (Wümme)	Wohnste	4	9.50323	40.8625	808.934	21.8297	4.06935	0.995161	84.1577	0.116916	0.00452428	84.1577	42.9444	25.6955	0	65.1095	0	1.40803	0.256933	1.53298	4.06977	0.697593	0.832401	0.167599	0.0410827	66.0474	0.580677	1
23	Rotenburg (Wümme)	Zeven	2.24379	9.57424	40.1364	797.983	20.809	4.02262	0.866778	83.0095	0.138839	0.0230077	83.0095	42.2432	24.0577	0	73.2589	0	1.43737	0.146568	1.32761	2.03488	0.828325	0.832516	0.167484	0.119699	65.0175	0.689486	1
24	Heidekreis	Ahlden (Aller)	9	9.98315	34.1483	697.963	17.496	2.95613	0.769032	80.1446	0.0169986	0.004527	80.1446	54.2222	33.8292	2.19298	49.4152	0	0.605263	0.202362	1.15129	4.06977	0.101612	0.832812	0.167189	0.0069503	59.4588	0.0846135	1
24	Heidekreis	Bad Fallingbostel	4.82	9.51107	39.7944	796.035	20.7394	4.09469	0.868887	83.3542	0.583909	0.00964924	83.3542	49.5397	11.7736	4.90398	72.0165	0	1.21193	0.249284	1.51969	2.90698	4.24677	0.862544	0.137456	0.259441	64.8011	3.66286	2
24	Heidekreis	Bispingen	-7	9.24944	41.5541	812.583	21.573	3.83674	1.01108	86.2648	0.195503	0.00783558	86.2648	43.5954	8.35567	3.63311	45.5331	0	0.240619	0.106474	1.23717	2.90698	1.41827	0.862158	0.137842	0.276811	67.6324	1.22276	2
24	Heidekreis	Böhme	10.125	9.96651	34.7892	710.947	17.5263	3.01423	0.740987	80.3122	0.00579483	0.00352268	80.3122	54.3	28.0604	2.90323	58.172	0	0.604839	0.099984	1.15066	2.03488	0.0415526	0.862412	0.137587	0.0162448	59.9946	0.0357578	1
24	Heidekreis	Bomlitz	2	9.5362	40.2892	811.567	20.9592	3.98219	0.9013	83.2669	0.42328	0.0135505	83.2669	48.7121	8.47506	3.34012	79.6741	0	0.467617	0.256368	1.30029	2.90698	3.07797	0.862482	0.137518	0.185426	64.7246	2.65469	2
24	Heidekreis	Buchholz (Aller)	4.8656	9.99989	33.5108	684.325	16.4608	3.2724	0.67503	80.3077	0.00162101	0.00401239	80.3077	51.2963	20.1096	4.15567	72.1636	0	0.222955	0.012427	1.17194	4.06977	0.0117974	0.862572	0.137428	0.0117297	59.3819	0.0101764	1
24	Heidekreis	Eickeloh	3	9.95459	34.4455	703.419	17.3499	3.14144	0.74938	80.3225	0.0072582	0.0119647	80.3225	56.2667	26.9179	8.59978	63.9471	0	0.176406	0.201144	1.13636	2.90698	0.0642463	0.886696	0.113304	0.00713662	59.7092	0.0569881	1
24	Heidekreis	Essel	3.05763	9.94602	34.1784	699.982	16.8995	3.1119	0.722782	80.3437	0.0062452	0.0524029	80.3437	53.0541	26.4058	4.75917	54.4725	0	0.875573	0.151295	1.23315	2.90698	0.0453819	0.86206	0.137935	0.005986	59.4995	0.0391367	1
24	Heidekreis	Frankenfeld	5.33795	10.017	34.0679	695.16	16.8781	2.87336	0.653524	80.0157	0.0243178	0.00526844	80.0157	55.7692	15.8764	0	68.7259	0	0.53668	0.213583	1.31884	4.06977	0.145496	0.832499	0.167501	0.00849944	59.4904	0.121178	1
24	Heidekreis	Gilten	1.93095	9.99814	33.7318	688.716	16.9788	3.11492	0.814516	80.0769	0.0063418	0.00556914	80.0769	66.3226	11.0788	4.01922	73.7003	0	0.538663	0.108874	1.30046	1.45349	0.0461141	0.862515	0.137485	0.00482901	59.4161	0.0397723	1
24	Heidekreis	Grethem	5	9.95958	34.1204	697.812	17.3738	3.01434	0.759857	80.2265	0.0159794	0.00353433	80.2265	60.4706	16.3786	2.41821	53.9118	0	0.27027	0.147522	1.14855	4.06977	0.106773	0.850439	0.149561	0.0118918	59.5406	0.0907936	1
24	Heidekreis	Hademstorf	7	9.95699	34.1343	695.47	16.9642	3.13262	0.716846	80.265	0.0202315	0.0241033	80.265	58.2857	35.0364	0	78.2689	0	0.3186	0.184367	1.26316	2.90698	0.0784869	0.742647	0.257353	0.0102581	59.5745	0.0582554	1
24	Heidekreis	Häuslingen	7.89583	9.96221	34.9936	713.475	16.794	3.03226	0.771712	80.0444	0.0110814	0.00423708	80.0444	62.1429	44.3588	0.518583	50.9075	0	1.14261	0.133899	1.15129	2.03488	0.0668499	0.832584	0.167419	0.0281254	59.9579	0.0557685	1
24	Heidekreis	Hodenhagen	0	9.95146	34.803	711.352	17.8404	3.07038	0.778592	80.4056	0.0113368	0.0745804	80.4056	49.5556	23.0311	5.45073	65.7233	0	0.235849	0.230561	1.13242	2.90698	0.0826019	0.862816	0.137185	0.00648345	60.0097	0.0712651	1
24	Heidekreis	Lindwedel	7.72727	10.0211	33.1953	679.013	16.4718	3.3125	0.705645	80.363	0.00293048	0.00478067	80.363	46.125	10.6356	0	68.3311	0	0.752957	0.0144745	1.21574	2.03488	0.01751	0.832968	0.167032	0.0106387	59.4425	0.0145795	1
24	Heidekreis	Munster	-11	9.28642	39.7092	783.434	20.421	3.64632	0.899752	85.1296	0.0127512	0.00325096	85.1296	29.5181	5.0545	5.06329	76.7631	0	0.461573	0.0150764	1.34226	4.06977	0.0925942	0.862254	0.137746	0.0882683	66.3127	0.079843	1
24	Heidekreis	Neuenkirchen (Heidekreis)	2.02556	9.44116	39.4668	782.622	20.5829	3.91333	0.936461	84.2906	0.194247	0.0132629	84.2906	49.5208	18.229	0.606405	70.6462	0	0.564336	0.178147	1.30136	4.06977	1.15946	0.832568	0.167432	0.0995994	65.9978	0.965211	1
24	Heidekreis	Osterheide	2.9389	9.54543	38.7293	775.48	20.0314	3.75329	0.84754	83.2492	0.177885	0.0118547	83.2492	28.3296	13.158	0	9.98024	0	0.518775	0.196411	1.38475	2.03488	2.84582	0.940046	0.0599537	0.214392	64.0033	2.66793	2
24	Heidekreis	Rethem (Aller)	9.65734	10.0139	34.231	699.363	16.9306	2.91429	0.646083	80.0011	0.0123782	0.00360214	80.0011	51.3226	27.0428	0.391389	65.5577	0	1.13894	0.148669	1.35607	4.06977	0.0711426	0.826267	0.173733	0.00680426	59.6324	0.0587644	1
24	Heidekreis	Schneverdingen	3.77105	9.3589	40.6385	800.575	21.3639	3.95478	0.947064	85.2275	0.107686	0.00835335	85.2275	49.8333	16.2465	0.2378	70.9781	0	0.818962	0.12507	1.22587	2.03488	0.642467	0.832187	0.167813	0.0830557	66.6399	0.534781	1
24	Heidekreis	Schwarmstedt	7.95062	10.0114	33.3011	681.175	16.6441	3.13736	0.706556	80.1712	0.00927523	0.005297	80.1712	63.3226	16.9162	5.68999	70.896	0	0.506213	0.122771	1.15338	4.06977	0.0675086	0.862601	0.137399	0.00826448	59.3196	0.0582334	1
24	Heidekreis	Soltau	2.72865	9.36378	40.065	792.237	21.1435	3.91078	0.886231	84.749	0.121531	0.00729839	84.749	46.6355	10.744	2.46637	75.5886	0	0.636631	0.142341	1.28821	2.90698	0.882789	0.862267	0.137733	0.124552	66.6353	0.761258	1
24	Heidekreis	Walsrode	4.04712	9.72258	38.3072	776.089	19.7426	3.54446	0.863588	82.0114	0.187865	0.0140466	82.0114	48.4059	16.4218	4.29533	67.8585	2.70877	0.819054	0.169801	1.33755	2.90698	1.36693	0.862497	0.137503	0.129204	62.7466	1.17906	2
24	Heidekreis	Wietzendorf	1.95443	9.38859	38.6906	766.852	20.1124	3.71729	0.859708	84.2442	0.0629331	0.0350657	84.2442	41.5769	12.5288	0.277179	68.186	0	0.818602	0.0541353	1.26318	4.06977	0.37574	0.832583	0.167417	0.107294	65.0894	0.312807	1
25	Stade	Agathenburg	-0.315589	9.63578	41.7958	831.698	22.2323	4.46129	1.22581	83.8538	0.214161	0.0755828	83.8538	43.5455	27.3127	1.45719	68.6703	7.10383	1.21676	0.32631	1.16271	2.03488	1.27846	0.832858	0.167142	0.0941679	65.3643	1.0643	2
25	Stade	Ahlerstedt	6.30486	9.50217	41.4718	820.448	22.1198	4.13528	1.05775	84.0136	0.159798	0.00755397	84.0136	41.9206	28.0355	2.64326	67.272	2.98628	1.93402	0.251524	1.40983	2.03488	0.954418	0.832526	0.167474	0.056634	65.9753	0.79462	1
25	Stade	Apensen	7.24272	9.44482	42.0208	829.462	22.6858	4.25645	1.12581	84.9692	0.153219	0.0102751	84.9692	53.55	10.3729	2.51938	84.4315	5.74935	0.917959	0.257033	1.50283	2.03488	1.13719	0.865589	0.134411	0.066465	66.6846	0.98397	1
25	Stade	Balje	6.85211	9.49377	43.8722	864.693	23.3381	4.88573	1.38655	84.5026	0.00986551	0.0069993	84.5026	32.2206	38.8462	0	66.2101	3.27413	1.51402	0.345906	1.05731	5.6686	0.0738977	0.866486	0.133534	0.00444532	66.6947	0.0640322	1
25	Stade	Bargstedt	8	9.49355	42.4744	840.836	22.8449	4.41563	1.15012	84.3595	0.306377	0.010324	84.3595	44.4074	30.9731	0.875274	69.9672	3.66521	1.36926	0.26359	1.504	2.03488	1.82834	0.832423	0.167577	0.0973151	66.3498	1.52196	2
25	Stade	Beckdorf	-6	9.4979	40.8533	805.304	21.7546	4.13745	1.10238	84.5702	0.702691	0.0108858	84.5702	49.92	18.4172	1.90476	74.1071	7.2619	1.19226	0.241215	1.49992	2.03488	3.69599	0.810163	0.189837	0.23305	66.1969	2.9933	2
25	Stade	Bliedersdorf	-14.6207	9.57146	41.6542	822.516	22.2962	4.36774	1.15161	84.2692	0.880875	0.0154461	84.2692	50.6154	19.9662	2.37154	50.7246	30.1713	0.486166	0.238683	1.40162	2.03488	4.65525	0.81087	0.18913	0.311584	65.4691	3.77438	2
25	Stade	Brest	5.17612	9.49099	40.4367	801.367	21.7221	4.00129	1.09548	83.8815	0.117866	0.0256738	83.8815	42.4	24.1468	2.09181	77.3969	4.0674	1.27833	0.262634	1.44886	2.03488	0.853135	0.861806	0.138194	0.0484555	65.9367	0.73527	1
25	Stade	Burweg	0	9.57333	41.6639	828.069	21.9962	4.52258	1.16989	83.4513	0.256959	0.022806	83.4513	41.2222	57.7009	0	37.3671	3.02535	1.81684	0.213629	1.24711	5.6686	0.992102	0.741971	0.258029	0.0790053	66.0204	0.735143	1
25	Stade	Buxtehude	2.05112	9.64309	38.5259	778.951	21.0291	4.11331	1.06694	83.9668	0.649504	0.0159195	83.9668	50.2667	31.8038	0.680113	51.2664	13.7899	0.796435	0.186182	1.39973	2.03488	3.73506	0.826323	0.173677	0.317554	65.6874	3.08556	2
25	Stade	Deinste	4	9.51588	42.5941	842.269	22.6356	4.454	1.18877	84.4174	0.113572	0.0124801	84.4174	41.931	15.5554	4.83981	74.983	10.5658	1.18132	0.255542	1.51722	2.03488	0.822713	0.862195	0.137805	0.0490862	66.1099	0.70914	1
25	Stade	Dollern	0	9.54113	42.4792	843.669	22.4032	4.4328	1.23118	84.4519	0.289444	0.0619557	84.4519	44.7143	5.71762	6.48148	86.4815	3.7037	0.661111	0.254646	1.31281	2.03488	2.16384	0.865935	0.134065	0.142998	65.8633	1.8744	2
25	Stade	Drochtersen	6.5004	9.53204	41.7712	827.553	22.3962	4.34088	1.13865	83.9471	0.0225162	0.0184955	83.9471	31.2536	56.0102	0.577515	29.4405	7.64887	1.25295	0.413305	1.28983	2.03488	0.129089	0.825559	0.174438	0.00503936	66.1472	0.106573	1
25	Stade	Düdenbüttel	7	9.53138	41.5625	822.968	21.7935	4.31452	1.19355	83.8558	0.142197	0.0075398	83.8558	44.1111	46.6602	0.164745	49.9176	3.62438	2.15486	0.239929	1.34501	2.03488	0.548429	0.740704	0.259296	0.034844	66.0336	0.406232	1
25	Stade	Engelschoff	11.0484	9.55597	41.7522	828.684	22.3017	4.46689	1.13073	83.5587	0.036311	0.0379575	83.5587	41.0556	87.1844	0	19.8753	2.42382	1.61288	0.286916	1.11046	5.6686	0.139984	0.740605	0.259395	0.00603489	66.0548	0.103673	1
25	Stade	Estorf (Stade)	-4.12287	9.5307	40.8423	809.819	21.3491	4.4182	1.06221	83.4602	0.185405	0.0168532	83.4602	35.6296	42.7728	0.451128	50.5263	3.00752	1.63409	0.235972	1.42104	5.6686	1.10268	0.831643	0.168357	0.0688042	65.9621	0.91728	1
25	Stade	Fredenbeck	3.15741	9.54055	41.5351	822.706	21.8421	4.37824	1.14611	83.8258	0.113173	0.0135262	83.8258	40.102	28.8234	0.740319	69.9601	3.84396	1.24402	0.184771	1.37257	2.03488	0.67674	0.832307	0.167693	0.0630957	65.9355	0.563567	1
25	Stade	Freiburg (Elbe)	0	9.47532	42.3383	838.072	23.8142	5.19355	1.48774	84.5723	0.00983461	0.0081087	84.5723	30	27.3002	0	58.952	6.64726	0.555556	0.345	1.03821	5.6686	0.0976442	0.899129	0.100813	0.00412824	66.6264	0.0878096	1
25	Stade	Großenwörden	6.0625	9.54086	42.4722	842.696	22.7859	4.67473	1.25	83.6859	0.0449324	0.0240713	83.6859	41.4615	62.1027	0	23.4328	1.9403	1.63134	0.447345	1.09112	2.03488	0.176222	0.741804	0.258197	0.00584685	66.2918	0.131289	1
25	Stade	Grünendeich	0	9.69355	40.0556	792.065	21.0968	4.27957	1.2043	83.4231		0.003229	66.3333	25.5	0.501768	0	0	100	0.364154	0	1.10482
25	Stade	Guderhandviertel	5.31077	9.69032	40.162	800.753	21.3226	4.27599	1.20072	83.2821	0.0184401	0.00688356	83.2821	43.8889	15.5723	0	0	100	0.346386	0.456	1.08382	2.03488	0.136851	0.865247	0.134753	0.00463103	64.8125	0.118411	1
25	Stade	Hammah	4.84615	9.5788	41.5283	825.448	21.8478	4.35023	1.16129	83.6621	0.16262	0.0202862	83.6621	38.8125	49.5185	0	50.5568	4.32071	1.61425	0.214421	1.24243	2.03488	0.627227	0.741085	0.258915	0.0449701	65.9275	0.464608	1
25	Stade	Harsefeld	5.8474	9.47877	42.9205	848.567	23.196	4.4994	1.1595	84.4993	0.436492	0.0196272	84.4993	47.72	19.4113	0.859052	69.965	3.81801	1.22844	0.269013	1.42753	2.03488	2.60478	0.832475	0.167525	0.142475	66.2427	2.16829	2
25	Stade	Heinbockel	10.8902	9.51167	41.248	815.793	21.5258	4.27189	1.16283	83.7656	0.163883	0.0214408	83.7656	39.4545	35.3575	0	57.0483	4.36797	1.63336	0.233251	1.35045	2.03488	0.632363	0.740921	0.259079	0.0446829	66.0559	0.46848	1
25	Stade	Himmelpforten	17.3805	9.58947	41.3487	822.151	21.747	4.41087	1.17487	83.4899	0.117759	0.0625867	83.4899	42.3889	49.3554	0.8	43.1111	3.28889	1.61244	0.261912	1.25839	5.6686	0.700388	0.832137	0.167863	0.0487356	65.995	0.582628	1
25	Stade	Hollern-Twielenfleth	0	9.67871	41.2292	823.077	21.8495	4.5121	1.27419	83.4495	0.0134268	0.009265	83.4495	33.087	9.66868	0.314961	0	99.685	0.333858	0.456	1.0798	5.6686	0.0801101	0.832395	0.167605	0.00269871	65.0763	0.0666833	1
25	Stade	Horneburg	4.45217	9.58548	41.3935	820.203	22.2117	4.36022	1.17921	84.0406	0.405869	0.0744884	84.0406	47.1333	22.0848	2.02492	71.4953	1.55763	1.15732	0.244671	1.2781	2.03488	2.94679	0.862006	0.137994	0.202749	66.0099	2.54092	2
25	Stade	Jork	6.075	9.7334	32.9852	756.015	20.1566	3.93668	1.13142	83.2963	0.0157085	0.0102446	83.2963	34.5616	7.19623	0	43.2503	52.1625	0.338139	0.456	1.32584			0.88672			64.4294	0.123426	1
25	Stade	Kranenburg	-10	9.56895	41.6667	827.448	22.0228	4.55914	1.15054	83.4128	0.0527835	0.0144622	83.4128	32.6	48.8729	0	56.9595	4.24482	1.61106	0.110962	1.29933	5.6686	0.203672	0.74169	0.25831	0.0548593	65.9754	0.150889	1
25	Stade	Krummendeich	11	9.47488	43.7098	863.192	23.9032	5.23359	1.52503	84.569	0.008735	0.00889732	84.569	34.0625	20.9724	0	72.1212	3.67677	0.647677	0.345	1.04829	5.6686	0.0868584	0.899322	0.100663	0.00386431	66.7164	0.0781234	1
25	Stade	Kutenholz	4.62425	9.50574	40.9413	809.526	21.442	4.13148	1.06891	83.7721	0.214478	0.0205052	83.7721	40.8529	37.9242	1.16142	49.3504	5.45276	1.38661	0.166095	1.40957	2.03488	0.827483	0.740985	0.259015	0.0777578	65.9211	0.613005	1
25	Stade	Mittelnkirchen	4	9.69314	39.6667	787.573	21.1452	4.13978	1.15591	83.3526		0.006255	66.0556	36.2857		0	0	100	0.358323	0	1.07414
25	Stade	Neuenkirchen (Stade)	8	9.69493	39.3935	786.212	21.0538	4.18996	1.14337	83.218	0.012876	0.00659875	83.2179	45.2222	21.1881	0	0	100	0.337984	0.456	1.09145	2.03488	0.114482	0.887528	0.112472	0.00388727	64.5855	0.101606	1
25	Stade	Nottensdorf	-1.20155	9.61429	40.5156	805.171	21.9556	4.28226	1.12903	83.8413	0.682346	0.084782	83.8413	49.2857	29.0124	4.05405	43.2432	25.6757	0.283784	0.224379	1.32702	2.03488	4.93344	0.86137	0.13863	0.35162	65.005	4.25109	2
25	Stade	Oederquart	12.5186	9.48913	42.7177	845.648	23.777	5.05645	1.43629	84.2913	0.0102621	0.0110359	84.2913	42.2778	43.7512	0	38.2087	2.51593	1.38611	0.380613	1.03893	2.03488	0.0590797	0.82597	0.17403	0.00235323	66.6178	0.0488176	1
25	Stade	Oldendorf	8.75168	9.51066	41.538	821.25	22.0223	4.31978	1.18513	83.8227	0.132949	0.0097883	83.8227	37.44	30.5062	0.394477	55.2926	3.09007	1.20579	0.195377	1.49078	2.03488	0.791559	0.831475	0.168525	0.0613653	66.0706	0.65861	1
25	Stade	Sauensiek	7.28701	9.47409	41.4239	817.005	22.1519	4.18131	1.10234	84.5199	0.253499	0.00981855	84.5199	45.2812	27.2958	0.296384	62.4778	4.0901	1.58506	0.252532	1.53006	2.03488	1.51252	0.832373	0.167627	0.0955284	66.3305	1.25902	2
25	Stade	Stade	5.75616	9.59558	41.7611	830.645	22.1667	4.51836	1.24976	83.7395	0.26864	0.0220346	83.7395	33.8661	43.0944	0.240696	31.7534	4.48065	1.21829	0.245137	1.18003	5.6686	1.60587	0.832544	0.16746	0.105526	65.7721	1.33723	2
25	Stade	Steinkirchen	5.12632	9.69355	40.5046	808.266	21.4226	4.3405	1.21147	83.3974	0.00818397	0.00909329	83.3974	33.1818	7.75746	0	0	100	0.348733	0.456	1.08868	5.6686	0.0812288	0.898848	0.101152	0.00274757	64.8442	0.0730449	1
25	Stade	Wischhafen	5.89678	9.49608	42.2676	835.882	23.158	4.75434	1.2804	84.2337	0.0195013	0.0159881	84.2337	32.4211	35.7407	0	42.0442	3.25967	1.00939	0.333295	1.05711	5.6686	0.19407	0.899348	0.100626	0.0110229	66.4485	0.174568	1
26	Uelzen	Altenmedingen	2.30088	9.41055	35.5433	698.963	16.7446	3.26129	0.870968	85.3846	0.227208	0.00846486	85.3846	42.16	5.27862	1.1249	89.7207	0	0.189682	0.215825	1.39052	2.03488	1.69012	0.865536	0.134464	0.156986	60.7133	1.46291	2
26	Uelzen	Bad Bevensen	6	9.50007	34.3696	682.681	16.3527	3.26648	0.751753	84	1.24798	0.014932	84	48.413	8.00202	3.03398	85.7201	0	0.180421	0.244243	1.3192	2.03488	6.60644	0.8105	0.1895	0.412754	59.0009	5.35846	3
26	Uelzen	Bad Bodenteich	0	9.39543	34.24	672.171	16.3725	2.80516	0.656774	84.2723	0.150354	0.0046251	84.2723	41.3462	16.4531	1.15402	76.3427	0	0.561917	0.0783802	1.19192	2.03488	0.789614	0.809549	0.190451	0.163759	58.2822	0.639261	1
26	Uelzen	Barum (Uelzen)	0	9.33842	35.9722	711.673	17.639	3.24866	0.737903	85.2228	1.14348	0.0145011	85.2228	52.3333	1.96989	4.03974	87.947	0	0.0887417	0.409171	1.45306	2.03488	11.1381	0.898442	0.101558	0.415734	62.2827	9.99462	3
26	Uelzen	Bienenbüttel	6	9.54141	35.057	699.692	17.0823	3.54115	0.905201	84.2041	0.6935	0.00943358	84.2041	51.95	12.1342	4.87711	83.7366	0	0.341206	0.152403	1.23442	2.90698	3.64183	0.809732	0.190268	0.350152	60.2539	2.94833	2
26	Uelzen	Ebstorf	0	9.34452	35.6202	709.788	18.0529	3.31017	0.612903	84.8743	0.368157	0.0111887	84.8743	51.6296	4.60225	2.12044	91.6879	0	0.727735	0.194041	1.35161	2.03488	1.93226	0.809492	0.190508	0.160641	63.389	1.56411	2
26	Uelzen	Eimke	9.26316	9.22139	38.7951	757.095	19.5568	3.38147	0.723181	85.2093	0.0635476	0.00861748	85.2093	40.0952	5.80207	1.04843	86.1707	0	0.376435	0.0285032	1.18538	2.90698	0.333598	0.809378	0.190622	0.238976	63.9515	0.27005	1
26	Uelzen	Emmendorf	0	9.49328	34.1364	679.812	16.1613	3.10557	0.718475	83.6643	1.60726	0.00736388	83.6643	49.1667	13.415	0	95.4878	0	0.190244	0.251645	1.36132	2.03488	9.59739	0.832032	0.167968	0.620476	59.0227	7.99012	3
26	Uelzen	Gerdau	0	9.37134	35.9979	710.718	17.7193	3.21671	0.591398	84.1686	0.387179	0.0110048	84.1686	49.3	11.0432	1.25465	86.2918	0	0.178903	0.199164	1.35939	2.90698	2.03401	0.809621	0.190379	0.170371	61.6854	1.64684	2
26	Uelzen	Hanstedt (Uelzen)	0	9.29791	37.5937	749.689	19.1957	3.67396	0.899194	85.7012	0.549435	0.0234677	85.7012	47.4821	7.15397	3.09561	85.8542	0	0.385188	0.16231	1.30854	2.03488	2.87923	0.809275	0.190725	0.260205	64.7362	2.3298	2
26	Uelzen	Himbergen	0.135889	9.35815	35.4554	694.328	16.5637	3.15668	0.751152	85.6136	0.427549	0.0130685	85.6136	44.5952	1.9167	4.68883	88.1074	1.1509	0.0912191	0.154877	1.32239	2.03488	2.24572	0.809471	0.190529	0.237921	60.6229	1.81817	2
26	Uelzen	Jelmstorf	0	9.55957	34.3542	682.723	16.7097	3.38479	0.861751	83.8736	0.582171	0.00830789	83.8736	51.9333	7.9474	4.73225	89.0411	0	0.174346	0.111295	1.2266	2.03488	3.05957	0.809728	0.190272	0.276103	58.6482	2.4774	2
26	Uelzen	Lüder	6.27731	9.42558	34.7924	682.804	16.6047	2.99104	0.694743	84.1147	0.042561	0.00416722	84.1147	41.7679	11.8435	0.917755	85.8807	0	0.33851	0.0834164	1.28277	2.90698	0.223112	0.80925	0.19075	0.0469085	59.0029	0.180551	1
26	Uelzen	Natendorf	0	9.32362	36.5098	724.646	18.2956	3.40702	0.760911	85.4389	1.67874	0.0170347	85.4389	58.5	1.28763	3.06966	92.9162	0	0.183392	0.324889	1.41086	2.03488	8.82659	0.80976	0.19024	0.412003	62.9474	7.14785	3
26	Uelzen	Oetzen	8	9.41205	34.3362	679.176	16.1484	3.0634	0.74861	84.4297	0.265537	0.00652593	84.4297	56.0333	7.88233	4.67071	89.1639	0	0.180757	0.172304	1.30407	2.03488	1.39442	0.809549	0.190451	0.169081	59.2216	1.12889	2
26	Uelzen	Rätzlingen	0	9.41864	34.2042	672.337	15.8831	2.98065	0.741935	84.3077	0.396628	0.00894578	84.3077	53	12.4403	5.18962	74.2515	0	0.479042	0.244808	1.44188	2.03488	2.08234	0.809544	0.190456	0.141769	59.2394	1.68571	2
26	Uelzen	Römstedt	6	9.41154	35.0943	692.158	16.621	3.25976	0.767402	85.0263	0.626914	0.0115312	85.0263	42.9444	7.19273	1.28639	90.9953	0	0.178741	0.256007	1.44589	1.45349	4.63948	0.865114	0.134886	0.300575	60.44	4.01256	2
26	Uelzen	Rosche	3	9.35788	34.1975	668.053	15.9153	2.93034	0.797569	85.1639	0.270466	0.018906	85.1639	51.8082	4.10031	4.74839	88.6452	0.593548	0.183226	0.133973	1.22066	2.03488	1.4193	0.809375	0.190625	0.202409	59.3896	1.14884	2
26	Uelzen	Schwienau	0	9.37024	35.9245	711.853	18.0198	3.3256	0.633065	84.4471	0.325921	0.00779872	84.4471	48.1	7.77525	1.29803	92.4195	0	0.300623	0.180331	1.38004	2.03488	1.71178	0.80951	0.19049	0.144922	62.69	1.38586	2
26	Uelzen	Soltendieck	0	9.39742	33.731	659.182	15.9542	2.7788	0.719816	84.556	0.153565	0.00939363	84.556	39.6667	7.14924	5.39818	82.0417	0	0.535008	0.0676335	1.19618	2.90698	0.809708	0.809124	0.190876	0.201269	58.5401	0.656143	1
26	Uelzen	Stoetze	0	9.33696	35.0976	684.782	16.1589	3.09932	0.803056	85.6771	0.172133	0.0128819	85.6771	50.475	1.67967	4.73982	89.2839	0	0.300876	0.0945249	1.20794	2.03488	0.902184	0.809261	0.190739	0.172353	60.1628	0.730051	1
26	Uelzen	Suderburg	0	9.24621	37.9443	740.141	18.5251	3.19252	0.613419	85.0591	0.41805	0.0082927	85.0591	34.9844	7.09155	4.85722	83.5602	0	0.340272	0.206708	1.28093	2.90698	2.19423	0.809523	0.190477	0.182641	61.2889	1.77618	2
26	Uelzen	Suhlendorf	0	9.4012	33.627	658.659	15.6909	2.85663	0.749616	84.5842	0.313081	0.00830587	84.5842	51.4	4.87333	4.61123	89.1832	0	0.182732	0.170826	1.31989	2.90698	1.63941	0.809005	0.190995	0.158565	58.6371	1.32633	2
26	Uelzen	Uelzen	-5	9.43381	38.4222	680.329	16.1728	2.96523	0.631434	83.8039	0.34413	0.00851077	83.8039	46.4214	7.43047	5.02583	86.9189	0	0.341337	0.203686	1.37662	2.03488	1.80812	0.809671	0.190329	0.152999	59.2157	1.46399	2
26	Uelzen	Weste	0	9.40813	34.9315	683.995	16.3091	3.09157	0.736733	84.902	0.593499	0.0108131	84.902	51.28	3.85698	4.93197	90.873	0	0.0884354	0.23601	1.39246	2.03488	3.11583	0.809547	0.190453	0.218589	59.0579	2.52233	2
26	Uelzen	Wrestedt	7	9.39812	34.5532	677.702	16.4857	2.89636	0.652711	84.2059	0.241791	0.00538734	84.2059	47.5899	6.86308	4.67474	86.9766	0.250198	0.141954	0.180221	1.30404	2.03488	1.26889	0.80959	0.19041	0.114824	58.4611	1.02709	2
26	Uelzen	Wriedel	4	9.26023	39.3001	779.891	20.3831	3.81855	1.04032	85.6775	0.176856	0.0274596	85.6775	33.6729	7.08646	4.72561	89.685	0	0.180894	0.0827322	1.17479	2.90698	0.927541	0.809276	0.190724	0.171991	66.2531	0.750685	1
27	Verden	Achim	-4	9.76868	36.8683	746.793	18.1822	3.33444	0.981499	80.802	0.163635	0.00983041	80.802	42.2162	27.6395	0	69.7538	0	0.665885	0.219628	1.40123	1.45349	0.941085	0.826048	0.173902	0.0641402	62.126	0.77745	1
27	Verden	Blender	5.12338	9.87783	35.2222	715.084	16.7559	3.09264	0.843672	80.1391	0.0228183	0.00649338	80.1391	50.6486	12.2978	0	87.5907	0	1.1794	0.294989	1.13487	1.45349	0.22639	0.899128	0.100933	0.0127891	60.5644	0.203572	1
27	Verden	Dörverden	3.84358	9.93198	35.0276	712.563	17.4679	3.10128	0.794824	80.1248	0.0188835	0.00719227	80.1248	59.0361	16.321	0	79.4656	0	1.17841	0.247117	1.35946	4.06977	0.141323	0.866281	0.133716	0.0104993	60.0915	0.122439	1
27	Verden	Emtinghausen	0	9.84531	34.1389	693.366	16.5836	3.03226	0.821813	79.9414	0.00455832	0.0040864	79.9414	67.8182	14.9664	0.237248	86.8921	0	1.24852	0.114173	1.38227	1.45349	0.0264861	0.826803	0.173197	0.00391201	60.9674	0.0219278	1
27	Verden	Kirchlinteln	4.26568	9.71731	37.3951	752.974	18.7073	3.37615	0.795891	81.9091	0.175601	0.0166916	81.9091	46.8421	24.3737	2.93691	70.6979	0	1.06153	0.185685	1.47226	2.90698	1.27873	0.862662	0.137337	0.119502	63.0741	1.10313	2
27	Verden	Langwedel	6.22045	9.75868	36.7111	742.059	18.1202	3.35272	0.841256	81.1918	0.208879	0.0231376	81.1918	41.8961	26.3618	3.95701	69.5164	0	1.39839	0.271371	1.32334	2.03488	1.51832	0.86258	0.137362	0.0931969	62.161	1.30944	2
27	Verden	Ottersberg	11.0281	9.73405	37.2538	752.41	18.8068	3.54611	0.93027	81.2483	0.118289	0.026177	81.2483	48.5392	55.7225	0	49.5559	1.16776	1.38717	0.227163	1.01472	2.03488	0.706252	0.83239	0.16761	0.0464488	62.9942	0.587963	1
27	Verden	Oyten	2.25	9.7737	37.041	748.249	18.5442	3.39012	0.939012	80.9237	0.129557	0.0376838	80.9237	44.1692	33.3714	0.426212	62.2802	0	1.23788	0.223217	1.28836	4.06977	0.773226	0.832463	0.167537	0.0555459	62.2658	0.643669	1
27	Verden	Riede	0	9.85441	35.3736	717.854	17.0477	3.13348	0.850945	80.0451	0.0169821	0.00550916	80.0451	61.52	25.3422	0	74.9338	0	0.665077	0.206275	1.27832	4.06977	0.0974986	0.825972	0.174029	0.00602488	61.1343	0.0805165	1
27	Verden	Thedinghausen	-0.8	9.83592	35.6122	721.999	16.7777	3.04069	0.849628	80.2112	0.0156996	0.00552272	80.2112	59.5147	24.1724	0	73.7372	0	1.19003	0.294284	1.14659	2.03488	0.117484	0.866205	0.133801	0.00674677	61.0472	0.101785	1
27	Verden	Verden (Aller)	5.52101	9.8036	35.808	724.201	17.605	3.24804	0.798169	80.9574	0.083048	0.00509056	80.9574	47.6667	25.3376	0	65.5353	0	0.803256	0.234487	1.44976	4.06977	0.62276	0.866536	0.13337	0.0545813	61.5994	0.539712	1
28	Delmenhorst	Delmenhorst	-10	9.82399	36.5517	742.386	17.8361	3.47815	0.947971	80.2699	0.0221308	0.00340663	80.2699	41.1791	38.8242	0.739437	31.0563	0	1.51549	0.12877	1.43481	2.03488	0.131908	0.833363	0.166637	0.0126966	62.9014	0.109777	1
29	Emden	Emden	2.20903	9.77565	40.6555	812.453	20.1319	3.51613	0.730261	81.4245	0.0297404	0.0187631	81.4245	34.322	47.4286	0.463052	39.9961	0.0192938	0.999035	0.360866	1.06888	2.03488	0.298613	0.900436	0.0995688	0.0119499	65.2566	0.269084	1
30	Oldenburg (Oldb)	Oldenburg (Oldb)	-7.1291	9.908	38.5607	788.247	20.3113	3.83011	0.919816	80.5462	0.108933	0.0204995	80.5462	30.6863	27.3655	0	27.4661	0.0452489	1.45204	0.155078	1.47606	4.06977	0.422669	0.745382	0.254856	0.0555639	63.7896	0.313736	1
31	Osnabrück	Alfhausen	8	9.93106	40.2341	821.805	21.4285	4.04531	0.812596	79.022	0.945647	0.015697	79.022	45.3333	18.6722	2.89732	76.0545	0	1.90839	0.223974	1.40163	1.45349	5.43554	0.826316	0.173684	0.201052	65.7236	4.4899	2
31	Osnabrück	Ankum	6	9.78177	42.8038	864.502	22.2092	3.89628	0.851117	80.3846	1.66249	0.0142796	80.3846	48.0154	6.0809	1.77265	85.5093	0	3.52364	0.286753	1.38282	1.45349	9.55017	0.826069	0.173931	0.368272	66.2249	7.88767	3
31	Osnabrück	Bad Essen	4.5	9.88828	39.1465	768.362	20.4813	3.77481	0.870046	80.4374	1.58161	0.0291491	80.4374	49.982	7.53849	0	87.1231	0	1.30792	0.375081	1.25136	1.45349	8.68652	0.821794	0.178206	0.28728	64.5957	7.10491	3
31	Osnabrück	Bad Iburg	7	9.87134	43.4775	898.903	23.7097	4.86051	1.09154	80.9033	4.3533	0.069713	80.9033	49.1951	6.40035	0	86.9779	0	1.63145	0.333288	1.38494	1.45349	30.4349	0.859697	0.140303	0.87493	70.5803	26.0816	5
31	Osnabrück	Bad Laer	5.02209	10.0625	40.4711	837.571	21.5103	4.47663	0.99605	79.2889	0.18227	0.0112614	79.2889	50.4906	11.5035	0.514328	85.3417	0	1.65944	0.223426	1.31897	2.03488	1.31423	0.861564	0.138436	0.0877957	68.8913	1.13196	2
31	Osnabrück	Bad Rothenfelde	0	9.96065	41.9792	863.011	23.0141	4.46371	0.810484	80.0745	0.895661	0.0252385	80.0745	51.3684	13.7523	1.41176	85.2941	0	1.78	0.249188	1.37143	2.03488	4.96216	0.823843	0.176157	0.307016	69.2093	4.0665	2
31	Osnabrück	Badbergen	0.666667	9.9938	35.8729	734.733	18.5182	3.26592	0.734078	78.6805	0.0128505	0.00912545	78.6805	55.75	10.0635	0.0706464	86.4006	0	1.27181	0.106113	1.49944	1.45349	0.0740085	0.826373	0.173627	0.0107749	64.2779	0.061158	1
31	Osnabrück	Belm	3	9.81269	40.6178	835.049	22.3644	3.8913	1.00842	81.4532	1.59269	0.0356501	81.4532	46.8125	15.2849	0.272603	83.2803	0	1.26397	0.267836	1.44215	2.90698	11.1209	0.85675	0.14325	0.614396	68.3037	9.52826	3
31	Osnabrück	Berge	5.91453	9.93136	38.6087	789.36	20.2112	3.52361	0.920056	79.1511	0.0872683	0.0227163	79.1511	42.2029	18.3779	0	79.965	0	2.13182	0.108973	1.25593	1.45349	0.521672	0.832792	0.167208	0.123796	65.6374	0.434403	1
31	Osnabrück	Bersenbrück	8	9.97218	38.5669	789.123	20.2536	3.5949	0.810203	78.8488	0.222152	0.00706995	78.8488	51.4651	6.52295	0	95.1093	0	1.11412	0.14565	1.37352	1.45349	1.17651	0.811463	0.188537	0.0707268	64.9157	0.954355	1
31	Osnabrück	Bippen	-3	9.87961	40.608	829.909	20.8938	3.7152	0.932937	79.624	0.0359691	0.00613453	79.624	38.3038	9.99724	0	91.3206	0	1.86745	0.0413728	1.22062	1.45349	0.214856	0.832726	0.167274	0.18361	66.4874	0.178887	1
31	Osnabrück	Bissendorf	-4	9.844	38.174	781.139	21.0395	4.06252	0.858996	81.1891	4.25703	0.0581689	81.1891	48.1443	24.7578	0.269438	75.0385	0	1.17918	0.369942	1.36769	1.45349	29.6874	0.856596	0.143404	1.13453	67.9431	25.4304	5
31	Osnabrück	Bohmte	5.11704	10.0416	35.4739	735.735	18.6567	3.68079	0.908555	78.8508	0.108747	0.01276	78.8508	43.1803	14.3017	0	85.9201	0	1.65491	0.127405	1.20533	1.45349	0.655395	0.832892	0.167108	0.0308636	64.2165	0.546648	1
31	Osnabrück	Bramsche	4.11423	9.93943	39.8192	817.099	21.6771	4.14695	1.01326	79.4806	0.413408	0.0191589	79.4806	48.3115	13.7156	0.846231	82.7079	0	1.65728	0.122831	1.29827	1.45349	2.51102	0.833943	0.166057	0.223056	66.1126	2.09761	2
31	Osnabrück	Dissen am Teutoburger Wald	-7	9.70988	44.1563	900.045	24.564	4.54741	0.831867	82.0303	4.10178	0.0914532	82.0303	44.9459	10.5487	0.576923	83.0769	0	1.38558	0.317801	1.38692	1.45349	28.6322	0.858865	0.141135	1.18536	70.4892	24.5304	5
31	Osnabrück	Eggermühlen	-2.67179	9.78645	43.7546	892.836	21.3375	3.80765	1.01912	80.3248	0.322037	0.00987945	80.3248	41.5769	13.1955	1.97548	83.7875	0	2.34469	0.0707774	1.24912	1.45349	1.85129	0.82623	0.17377	0.303132	66.1442	1.52925	2
31	Osnabrück	Fürstenau	1.86099	9.94591	40.321	822.864	20.5429	3.78871	0.910484	79.1361	0.0440664	0.00571198	79.1361	37.3855	10.8613	2.83735	83.6908	0	2.36796	0.0685911	1.22438	2.03488	0.263304	0.83269	0.16731	0.0941396	67.1974	0.219238	1
31	Osnabrück	Gehrde	7.96985	9.99643	36.9965	758.149	19.1734	3.46953	0.759857	78.6667	0.011023	0.0081337	78.6667	54.6471	8.8903	0	89.2699	0	2.13554	0.0757154	1.43505	1.45349	0.0634024	0.826225	0.173775	0.0139616	64.5031	0.0523794	1
31	Osnabrück	Georgsmarienhütte	-6	9.7485	45.6304	922.296	26.3128	5.25269	1.15412	82.4658	5.63961	0.064222	82.4658	45.3519	13.6313	0.417973	78.3177	0	1.39394	0.453629	1.4353	1.45349	39.3891	0.856864	0.143136	1.26163	69.5227	33.7495	6
31	Osnabrück	Glandorf	-1.64247	10.2069	37.7947	787.835	19.9144	4.18123	1.04927	77.9371	0.0323808	0.00322762	77.9371	41.1711	4.11362	3.85498	85.911	1.60624	1.9167	0.108051	1.41186	1.45349	0.193565	0.832784	0.167216	0.0199814	68.9612	0.161185	1
31	Osnabrück	Hagen am Teutoburger Wald	-3.59574	9.80286	44.0392	891.178	24.348	4.65655	1.0019	81.9095	8.04536	0.0989375	81.9095	49.3571	24.1455	0.413223	71.9835	0.661157	1.16033	0.43282	1.42769	1.45349	56.0331	0.856608	0.143392	1.81128	70.3593	47.9877	6
31	Osnabrück	Hasbergen	0	10.0261	32.8129	840.349	22.6569	4.46985	0.970547	80.2375	2.73998	0.0473172	80.2375	48.8571	23.6133	1.61054	66.0322	0.439239	0.601757	0.346098		1.45349	19.1736	0.856712	0.143288	0.776244	68.329	16.4337	5
31	Osnabrück	Hilter am Teutoburger Wald	-5	9.6913	43.5304	873.111	24.6829	4.72829	0.94665	82.574	7.60256	0.0989878	82.574	46.5385	8.87143	0.346021	83.3141	0	2.36178	0.466515	1.40758	1.45349	53.0762	0.856822	0.143178	1.57423	69.9659	45.4736	6
31	Osnabrück	Kettenkamp	5.82213	9.96344	40.05	816.108	20.2151	3.70538	0.935484	78.8641	0.0053943	0.00458336	78.8641	43.0667	14.3436	0.215983	89.0929	0	2.33261	0.0367677	1.32119	1.45349	0.0322258	0.832638	0.167362	0.0284177	65.0631	0.0268315	1
31	Osnabrück	Melle	-2.75	9.79401	39.485	806.955	21.5392	4.26323	0.919607	81.1535	4.0211	0.0638246	81.1535	48.8509	12.8217	0.162933	85.2817	0.101833	1.18174	0.469837	1.3967	1.45349	22.1043	0.81809	0.18191	0.732493	67.2605	18.0832	5
31	Osnabrück	Menslage	5.83143	9.98262	37.5332	768.853	19.4953	3.51008	0.872984	78.619	0.00930896	0.00797957	78.619	49.7031	26.153	0	74.3684	0	1.50482	0.0828968	1.34293	1.45349	0.0556845	0.83282	0.16718	0.0103928	64.6482	0.0463755	1
31	Osnabrück	Merzen	5	9.80949	42.0826	855.427	21.537	3.90263	0.867981	80.0577	0.313062	0.01535	80.0577	41.1111	6.63116	3.61585	90.8302	0	2.8759	0.125859	1.21564	1.45349	1.86923	0.832621	0.167379	0.179314	67.525	1.55616	2
31	Osnabrück	Neuenkirchen (Osnabrück)	4.95564	9.98863	39.9866	814.89	20.5877	4.02624	0.903773	78.8814	0.136531	0.0104082	78.8814	35.8485	8.12996	0	86.1209	0	2.69231	0.189925	1.33638	2.03488	0.832533	0.834575	0.165425	0.0631741	66.9511	0.696002	1
31	Osnabrück	Nortrup	2.88945	9.99078	37.9167	777.19	19.5645	3.52074	0.835253	78.6305	0.011806	0.0117213	78.6305	45.5556	15.8488	0	85.4457	0	1.49234	0.081108	1.4861	1.45349	0.0705896	0.832727	0.167273	0.0135818	64.7297	0.0587835	1
31	Osnabrück	Osnabrück	-13	10.0323	29.8583	831.612	22.4243	4.25087	1.04772	80.0083	2.79596	0.034872	80.0083	44.624	14.1953	1.52284	71.3198	0.0564016	1.12831	0.290713		1.45349	15.4778	0.81881	0.181223	0.775656	67.8784	12.6819	4
31	Osnabrück	Ostercappeln	4.71513	9.9351	41.1033	789.279	21.2094	3.82209	1.04301	80.228	2.4109	0.0404292	80.228	45.2222	18.9195	0	80.8522	0	1.57907	0.189286		2.90698	13.2863	0.82272	0.17728	0.578998	65.6534	10.8754	4
31	Osnabrück	Quakenbrück	0	9.9652	36.8287	754.136	18.7063	3.37993	0.815412	78.7863	0.00626323	0.00760786	78.7863	58.5	5.77592	0.46729	96.028	0	0.600467	0.0828968	1.4183	1.45349	0.0374403	0.8327	0.1673	0.00702927	64.2212	0.0311771	1
31	Osnabrück	Rieste	-4.47561	9.9972	38.3938	788.628	20.3569	3.87929	0.826223	78.5893	0.0137621	0.00516083	78.5893	49.2903	8.87822	2.73644	86.4138	0	1.90639	0.0850593	1.37943	1.45349	0.0822535	0.832669	0.167331	0.0149463	64.9793	0.0684914	1
31	Osnabrück	Voltlage	5	10.0121	39.5174	809.53	20.6252	3.90553	0.91321	78.4148	0.0154988	0.00910038	78.4148	35.2826	2.9753	1.65289	94.3067	0	1.67585	0.100614	1.19885	2.03488	0.0926695	0.832758	0.167242	0.0150796	66.9054	0.0771707	1
31	Osnabrück	Wallenhorst	2.18699	9.93168	40.2691	826.986	22.1983	4.07997	1.03495	80.226	1.03215	0.0251519	80.226	46.3654	15.672	2.73904	83.7649	0	1.8999	0.194483	1.47816	1.45349	6.33068	0.836987	0.163013	0.429899	67.6238	5.29854	3
32	Wilhelmshaven	Wilhelmshaven	-16.1823	9.84504	41.9642	847.9	22.0566	4.09221	1.00852	82.5196	0.0452678	0.0161343	82.5196	20.752	40.8578	0.446553	19.3134	0.0279096	1.28496	0.369254	1.18693	5.6686	0.450315	0.899643	0.100359	0.0188086	64.3415	0.405047	1
33	Ammerland	Apen	4.13832	9.90628	39.2374	796.597	20.3325	3.77886	0.792445	80.5197	0.0105244	0.0368139	80.5197	41.6282	53.3921	2.12191	44.1551	0	1.66204	0.165295	1.35758	4.06977	0.0628971	0.832545	0.167485	0.00641043	64.4106	0.0523727	1
33	Ammerland	Bad Zwischenahn	6.24496	9.86474	40.5299	822.099	21.404	4.15021	0.864812	80.7974	0.0151526	0.0159286	80.7974	47.4809	39.5777	0.694641	58.3073	0	1.06294	0.0910713	1.3888	4.06977	0.101024	0.850087	0.149913	0.0177917	64.2031	0.0858714	1
33	Ammerland	Edewecht	5.69624	9.89744	47.0108	801.631	20.3977	3.96774	0.826648	80.3191	0.0306273	0.0593685	80.3191	43.5893	44.056	0.546863	54.5192	0.273432	1.44964	0.190345	1.31394	4.06977	0.182744	0.832061	0.167939	0.0148285	64.0994	0.152117	1
33	Ammerland	Rastede	2.23001	9.85732	37.949	813.858	21.0685	4.06686	0.869927	81.2444	0.0767328	0.0187603	81.2444	35.5714	54.2907	0	37.2045	0	1.70296	0.0714805	1.29697	4.06977	0.296208	0.74203	0.25797	0.0723288	64.1239	0.219475	1
33	Ammerland	Westerstede	7.71447	9.83428	40.3828	812.492	21.0754	3.85421	0.777045	81.149	0.0157669	0.0175204	81.149	46.1333	41.3169	0	54.4499	0	1.80126	0.100046	1.2408	4.06977	0.0942225	0.832702	0.167298	0.0162599	64.4119	0.0784556	1
33	Ammerland	Wiefelstede	4.55976	9.8126	38.3377	824.311	21.7348	3.99759	0.8571	81.4324	0.0136311	0.00506816	81.4324	43.9245	39.8493	1.00752	57.0526	0	1.95023	0.0489866	1.45208	4.06977	0.0813005	0.832162	0.167838	0.0283814	64.3124	0.0676694	1
34	Aurich	Aurich	4.71697	9.6278	42.5163	845.62	21.9032	4.18447	0.976982	82.4934	0.0143803	0.0211794	82.4934	45.6735	51.4931	0.186811	45.2737	0	1.67756	0.0990894	1.19899	4.06977	0.0858633	0.832561	0.167439	0.0151877	65.2185	0.0714829	1
34	Aurich	Baltrum	0	9.9	41.0139	830.237		4.47312	0.989247	83.7821			69	4.35714	3.52763					0
34	Aurich	Berumbur	15.4	9.86169	42.6198	861.903	22.3306	4.27016	0.939516	82.8942	0.0113612	0.0038086	82.8942	34.75	45.2649	0	0	0	0.8	0.111381	1.26721	5.6686	0.068082	0.833102	0.166898	0.0109774	65.0812	0.0567208	1
34	Aurich	Dornum	6.23757	9.8733	43.4151	873.691	23.2671	4.64755	0.980884	83.1885	0.0104588	0.0112876	83.1885	38.3929	47.4853	0.833333	53.5326	0	1.01105	0.387811	1.05171	2.03488	0.104735	0.900009	0.09999	0.0101139	65.0931	0.0942759	1
34	Aurich	Großefehn	7.30894	9.71195	39.472	792.102	20.0476	3.85282	0.829889	81.7082	0.0195287	0.0209676	81.7082	40.7402	68.7522	0	31.6202	0	1.41381	0.126286	1.26881	4.06977	0.116276	0.832212	0.167788	0.0143523	65.1063	0.0967468	1
34	Aurich	Großheide	8.32564	9.80923	43.0106	865.64	22.5977	4.33606	0.993259	82.8485	0.0149216	0.0259608	82.8485	38.7463	61.8552	0.128535	32.7763	0	1.66581	0.170531	1.228	5.6686	0.089195	0.832781	0.167219	0.00906681	65.1492	0.0742734	1
34	Aurich	Hage	9.58684	9.89108	42.2943	858.74	22.1694	4.29839	0.959677	82.9207	0.107633	0.00946675	82.9207	34.25	42.1022	0	35.2941	0	1.6	0.222523	1.16302	2.03488	0.643699	0.833061	0.166939	0.0315794	65.0519	0.536066	1
34	Aurich	Hagermarsch	4.56899	9.96823	41.558	844.411	21.5597	4.25806	0.992987	83.2241	0.0152793	0.0145917	83.2241	28.7692	24.4465	0	78.3477	0	1.01242	0.383665	1.05126	2.03488	0.115026	0.867212	0.132682	0.00735008	65.0087	0.0997463	1
34	Aurich	Halbemond	0	9.85161	41.8264	848.083	21.6828	4.19892	0.844086	82.7821	0.0077606	0.022587	82.7821	33.3333	43.9098	3.3237	64.0173	0	1.00145	0.0938126	1.36888	4.06977	0.0449502	0.827825	0.172175	0.00776297	65.0763	0.0371896	1
34	Aurich	Hinte	2.24524	9.75313	40.7111	812.154	20.4535	3.68724	0.787518	81.7642	0.00810678	0.0058648	81.7642	30.46	79.2929	0	11.6505	0	1.43412	0.349693	1.29791	2.03488	0.061207	0.86761	0.13239	0.00267594	65.1808	0.0531002	1
34	Aurich	Ihlow	7.16186	9.69214	35.8059	817.665	20.7825	3.84999	0.846577	81.5588	0.00934644	0.0244597	81.5588	38.9512	65.782	0	37.6107	0	1.41371	0.194792	1.32195	4.06977	0.0539125	0.826742	0.17319	0.00570826	65.2216	0.044566	1
34	Aurich	Juist	0											0.8	4.37754	0	0	0	0.125	0
34	Aurich	Krummhörn	7.94691	9.8279	41.3038	829.725	21.1638	3.93212	0.734319	82.0195	0.0114842	0.0145552	82.0195	37.1111	39.1425	2.71853	57.3689	0	0.79528	0.381939	1.0125	2.03488	0.115604	0.900633	0.0993634	0.00545965	65.1123	0.10412	1
34	Aurich	Leezdorf	0	9.83963	42.162	849.051	21.5392	4.22222	0.835125	82.7436	0.00504102	0.00953933	82.7436	38.1429	69.7292	0.944669	49.9325	1.21457	1.4251	0.082205	1.28706	4.06977	0.0304128	0.834307	0.165693	0.00562142	65.1136	0.0253718	1
34	Aurich	Lütetsburg	-9.46169	9.89617	41.9387	851.661	21.7135	4.35484	0.929791	82.9253	0.0117513	0.0116544	82.9253	30.7778	19.604	0	72.5352	0	1.05231	0.217014	1.24852	5.6686	0.0678798	0.82673	0.17327	0.00506421	65.0236	0.0561285	1
34	Aurich	Marienhafe	0	9.83419	41.8854	844.439	21.2258	4.14516	0.774194	82.4808	0.00894047	0.0107955	82.4808	45.3333	32.4037	0	25	0	1.5	0.314575	1.12411	4.06977	0.0898835	0.900199	0.0998012	0.00478676	65.1107	0.0809431	1
34	Aurich	Norden	4.05789	9.92719	40.7351	842.113	21.5679	4.29548	0.889032	82.8962	0.0125329	0.0154306	82.8962	33.7778	28.0032	0	72.912	0	1.0348	0.378801	1.01297	2.03488	0.126127	0.900584	0.0994161	0.00790479	64.9984	0.113594	1
34	Aurich	Norderney	0	9.99479	38.9118	791.035	20.1586	4.08349	0.960152	83.9638			68.7843	4.51111	14.9434	0	0.09009	0	1.73694	0
34	Aurich	Nordseeinsel Memmert	0	10.0452	40.3333	820.645	20.6613	4.35484	1	83.75			68.3333	1	20.3745					0
34	Aurich	Osteel	0	9.84608	41.8188	843.487	21.4629	4.15989	0.803647	82.5669	0.0113647	0.0108288	82.5669	43.2857	39.314	1.35227	62.9479	0	1.01217	0.326491	1.09911	4.06977	0.114391	0.900473	0.0995271	0.00557888	65.079	0.103026	1
34	Aurich	Rechtsupweg	0	9.8129	42.1917	848.09	21.5108	4.21935	0.83871	82.6846	0.00422455	0.00509433	82.6846	39.3333	73.5365	0.943396	7.54717	0	1.92453	0.075469	1.27918	4.06977	0.0166332	0.750846	0.249154	0.00342287	65.1704	0.0124087	1
34	Aurich	Südbrookmerland	1.06385	9.72115	41.1949	820.125	21.0482	3.95396	0.849798	82.0493	0.0156275	0.0140935	82.0493	38.6559	64.5597	0	34.4687	0	1.23825	0.150792	1.44019	4.06977	0.0934107	0.832832	0.167168	0.00894587	65.1808	0.0777832	1
34	Aurich	Upgant-Schott	3.55858	9.8	41.5226	830.172	21.0761	4.04301	0.731183	82.3221	0.0105334	0.0123485	82.3221	44.24	39.1356	1.08509	68.3609	0	1.1936	0.302984	1.10622	4.06977	0.105932	0.900283	0.0997174	0.00603915	65.1397	0.0953981	1
34	Aurich	Wiesmoor	5.20694	9.67874	30.6721	816.071	20.818	4.09791	0.835674	82.1575	0.0393117	0.0425494	82.1575	40.75	55.0028	0	32.1702	0	1.41383	0.178449	1.17615	4.06977	0.151778	0.740779	0.259221	0.0138481	65.0261	0.112466	1
34	Aurich	Wirdum	5.63855	9.79315	41.1889	824.268	21.1205	3.97204	0.8	82.1436	0.0115418	0.0101771	82.1436	41.8947	48.8287	1.18644	68.3898	0	0.79661	0.392701	0.991457	2.03488	0.116176	0.900651	0.0993487	0.00454315	65.1237	0.104635	1
35	Cloppenburg	Barßel	6.14406	9.92581	39.0426	792.979	20.1558	3.73472	0.82315	80.1552	0.0161428	0.0335892	80.1552	40.2024	24.2005	1.28955	73.6073	0	3.27304	0.151924	1.18551	2.03488	0.0625588	0.741442	0.258657	0.00678675	64.3293	0.046416	1
35	Cloppenburg	Bösel	4.0856	9.86433	38.692	786.412	20.0375	3.8852	0.858634	79.9706	0.0229068	0.0262487	79.9706	38.1538	7.22533	0	89.1039	0	2.75833	0.175561	1.19319	2.03488	0.136903	0.832683	0.167317	0.0143351	64.047	0.113996	1
35	Cloppenburg	Cappeln (Oldenburg)	-3	9.80314	38.3745	779.747	19.4323	3.4646	0.908253	80.1738	0.106857	0.0117864	80.1738	56.3867	2.96971	2.74185	92.378	0	2.76599	0.31028	1.39946	2.03488	0.615044	0.826323	0.173677	0.0286206	64.7584	0.508187	1
35	Cloppenburg	Cloppenburg	6.34783	9.73926	39.6284	799.112	20.1532	3.59125	0.925762	80.6881	0.0873315	0.0141864	80.6881	50.3944	7.75504	0	89.9494	0	2.76025	0.231862	1.38502	2.03488	0.521924	0.832673	0.167327	0.0353096	64.9763	0.434592	1
35	Cloppenburg	Emstek	0.148905	9.65913	40.0091	803.168	20.2092	3.59853	0.883284	81.058	0.129723	0.00623581	81.058	60.6818	4.44623	2.06833	93.1209	0	2.81079	0.255402	1.4237	2.90698	0.745719	0.826068	0.173932	0.0480907	65.3025	0.615996	1
35	Cloppenburg	Essen (Oldenburg)	1.75	9.902	37.38	761.69	18.8881	3.42159	0.897157	79.1611	0.0390516	0.00798933	79.1611	45.4646	8.05293	0.61123	89.7939	0	2.81023	0.153225	1.3434	2.03488	0.233517	0.832775	0.167225	0.0214594	64.3927	0.194465	1
35	Cloppenburg	Friesoythe	7.83244	9.89473	38.9563	790.632	20.3316	3.92404	0.886967	79.8437	0.0174434	0.0357543	79.8437	42.6883	8.40927	0	89.4189	0	2.31585	0.165242	1.42375	2.03488	0.104325	0.832816	0.167209	0.0119194	64.204	0.0868818	1
35	Cloppenburg	Garrel	1.22342	9.82657	39.2188	796.879	20.0095	3.83551	0.885498	80.1462	0.0141531	0.0130412	80.1462	43.7368	3.89383	0	93.9742	0	2.7604	0.115406	1.21736	2.90698	0.0846216	0.832766	0.167234	0.0124509	64.2297	0.0704686	1
35	Cloppenburg	Lastrup	7.40161	9.84868	38.2464	781.044	19.2216	3.41857	0.916208	79.8452	0.0910376	0.0516954	79.8452	43.1412	8.74449	0.412371	89.659	0	2.81079	0.22862	1.4848	2.03488	0.544241	0.832725	0.167275	0.0377059	64.8107	0.453203	1
35	Cloppenburg	Lindern (Oldenburg)	5	9.84389	39.3346	802.906	20.2802	3.7861	0.961787	79.9367	0.0778661	0.0328823	79.9367	39.5538	12.7126	0	86.7299	0	2.76159	0.199284	1.25201	2.03488	0.465539	0.832739	0.167261	0.0392812	65.0535	0.387672	1
35	Cloppenburg	Löningen	6.31895	9.9374	38.202	787.578	19.843	3.67586	0.924583	78.969	0.0780529	0.0215831	78.969	41.0559	12.484	0	83.9534	0.374143	2.76076	0.177615	1.2329	2.03488	0.466748	0.832802	0.167198	0.0377377	64.9649	0.388695	1
35	Cloppenburg	Molbergen	-1.77193	9.81428	39.2708	797.604	19.6685	3.6951	0.922767	80.2618	0.053054	0.0210197	80.2618	44.1845	5.55889	0	90.5938	0	2.76434	0.140544	1.16308	2.03488	0.317142	0.832718	0.167282	0.0424419	64.8018	0.264088	1
35	Cloppenburg	Saterland	4.09416	9.91094	39.2803	795.395	20.5084	3.97523	0.969806	79.9772	0.0177794	0.047547	79.9772	35.7236	26.3549	0.304392	68.6911	0	1.60096	0.188101	1.24643	5.6686	0.06866	0.740873	0.259193	0.00638292	64.5454	0.0508805	1
36	Emsland	Andervenne	0	10.0656	38.4521	794.852	20.1459	3.84677	0.9	78.4846	0.0523573	0.00564955	78.4846	37.45	6.21059	0	97.0183	0	2.49235	0.0619185	1.3311	2.90698	0.312945	0.832723	0.167277	0.109888	66.9299	0.260588	1
36	Emsland	Bawinkel	-6.14953	10.2131	36.5063	764.82	19.8098	3.77742	0.903226	77.8173	0.00767934	0.00363905	77.8173	45.2105	3.19002	0.520446	85.4275	0	2.23346	0.0828968	1.29113	2.03488	0.0460622	0.833308	0.166692	0.00840524	66.1114	0.0383829	1
36	Emsland	Beesten	8	10.1859	37.4687	781.329	19.8413	3.97715	0.943548	77.5785	0.0336987	0.00309442	77.5785	38.12	0.506622	0	99.7662	0	2.10228	0.0971005	1.19954	1.45349	0.130326	0.741828	0.258172	0.0163311	67.2542	0.0966275	1
36	Emsland	Bockhorst	5.06202	9.91738	38.8125	790.043	19.9412	3.89427	0.924731	79.6667	0.0257259	0.0929081	79.6667	34.7222	24.4899	0	57.2935	0	1.62742	0.201479	1.18789	2.5	0.0996954	0.741531	0.25814	0.00760657	65.0374	0.0739695	1
36	Emsland	Börger	17	9.8339	39.4599	803.863	20.8428	3.73417	0.979092	80.1118	0.0641762	0.0229798	80.1118	35.9273	2.69881	0	97.2021	0	1.71883	0.0834574	1.34324	2.90698	0.383623	0.832712	0.167289	0.0951927	65.55	0.319447	1
36	Emsland	Breddenberg	3.84049	9.8875	38.1771	780.302	20.0896	3.60484	1.03226	79.7452	0.0371805	0.014421	79.7452	37.6667	10.9498	0	96.1988	0	1.11842	0.0824692	1.19666	2.03488	0.222211	0.832737	0.167262	0.0411853	65.1493	0.18503	1
36	Emsland	Dersum	-15	9.95864	36.784	757.323	18.7336	3.50538	0.642772	79.0826	0.00534934	0.00569048	79.0826	32.8387	5.50674	0.443066	89.8538	0	2.14001	0.0788832	1.2272	2.03488	0.0318801	0.832236	0.167753	0.00701172	65.6497	0.0265308	1
36	Emsland	Dohren (Emsland)	1	10.0962	37.3426	774.012	19.8697	3.82676	0.903226	78.0983	0.024813	0.0150162	78.0983	40.3333	6.417	0	94.1415	0	1.2007	0.163053	1.34638	2.03488	0.148616	0.833029	0.166971	0.011275	65.7587	0.123803	1
36	Emsland	Dörpen	1.73684	9.8944	37.8958	777.348	19.5504	3.65939	0.733397	79.2093	0.0128501	0.0181985	79.2093	37.1818	13.4605	0	93.4852	0	2.12076	0.149656	1.23982	2.03488	0.0767169	0.832495	0.167505	0.0089717	65.509	0.0638667	1
36	Emsland	Emsbüren	-5.5419	10.2462	37.56	787.627	20.3249	4.10181	0.907573	77.159	0.16222	0.00805069	77.159	39	7.79872	2.76498	85.4629	0.0279291	1.53331	0.103699	1.1913	2.03488	0.970127	0.832998	0.167002	0.0873551	67.2617	0.807907	1
36	Emsland	Esterwegen	4.24439	9.86407	38.7843	788.746	20.0935	3.8191	0.991145	79.7413	0.0738819	0.0237012	79.7413	36.34	29.1619	1.54206	60.3271	0	1.25374	0.1544	1.18435	2.03488	0.441755	0.832795	0.167224	0.0527891	64.9563	0.367874	1
36	Emsland	Freren	9	10.0951	38.2509	792.132	19.9347	3.95296	0.900538	78.2484	0.0183798	0.00574797	78.2484	35.3333	3.88692	2.99175	93.3631	0	1.53095	0.0718055	1.32275	2.90698	0.109676	0.832383	0.167617	0.0414654	67.2561	0.0912965	1
36	Emsland	Fresenburg	7	9.951	37.2982	760.998	19.2693	3.6893	0.806452	78.8077	0.0200875	0.0169678	78.8077	39.5217	3.70947	0	94.5217	0	1.78005	0.0745616	1.32872	2.03488	0.119855	0.832324	0.167673	0.0257833	65.4749	0.0997675	1
36	Emsland	Geeste	6.87879	10.2311	36.4333	764.738	19.911	3.7402	0.814392	77.6574	0.0132526	0.0182435	77.6574	40.3561	4.74715	0	93.7222	0	2.17738	0.115203	1.29532	2.03488	0.0793356	0.832948	0.167052	0.0136412	65.7772	0.066083	1
36	Emsland	Gersten	0	10.1447	36.9181	767.733	19.7323	3.78172	0.926882	77.9295	0.0395049	0.0041149	77.9295	44.6207	1.94762	0.418021	93.033	0	1.71807	0.0828968	1.33487	2.03488	0.227685	0.826622	0.173378	0.0414325	66.0694	0.18818	1
36	Emsland	Groß Berßen	6	9.92654	38.5947	794.652	20.305	3.84457	0.997067	79.3077	0.160446	0.0453702	79.3077	39.4348	8.28593	0	93.6865	0	2.16401	0.231347	1.38566	2.03488	0.958898	0.832677	0.167323	0.0640242	65.9269	0.798452	1
36	Emsland	Handrup	0	10.0843	37.7827	779.797	19.7742	3.85023	0.956221	78.0714	0.0120826	0.00325115	78.0714	39.5385	0	0	96.9416	0	2.0899	0.0656302	1.28697	1.45349	0.0723241	0.832969	0.167031	0.0218867	66.1887	0.0602415	1
36	Emsland	Haren (Ems)	0.370429	10.0065	36.8908	758.271	19.2438	3.49261	0.846814	78.5544	0.0282933	0.0275226	78.5544	34.8072	3.99788	0	94.431	0.0832432	2.19163	0.146876	1.23346	2.03488	0.150057	0.811525	0.188485	0.0242418	65.5328	0.121796	1
36	Emsland	Haselünne	3.11785	10.0945	37.2685	773.863	19.9915	3.83524	0.960596	78.1736	0.0390636	0.00991565	78.1736	38.5732	12.2648	0	88.1515	0	2.17396	0.148788	1.35668	2.03488	0.233745	0.832888	0.167112	0.0193434	65.8149	0.194681	1
36	Emsland	Heede	-11	9.953	37.8065	776.967	19.2373	3.63364	0.793779	79.3077	0.0159513	0.0206344	79.3077	36.1562	4.36591	1.05369	93.2765	0	1.22479	0.104866	1.26227	2.03488	0.0952446	0.832525	0.167479	0.01461	65.6783	0.0792933	1
36	Emsland	Herzlake	-3.77716	10.0281	37.608	777.836	19.9355	3.75708	0.895984	78.4568	0.111731	0.0210402	78.4568	40.7143	8.70255	0	94.589	0	1.7846	0.197285	1.38315	2.03488	0.668477	0.832916	0.167084	0.0458076	65.5101	0.556746	1
36	Emsland	Hilkenbrook	0	9.87859	38.8258	788.636	20.0871	3.84164	0.98827	79.5455	0.0084833	0.0335755	79.5455	39.6	0.067649	3.13175	92.8726	0	3.24406	0.201479	1.18986	2.5	0.0489418	0.826705	0.173314	0.00375848	64.6346	0.0404585	1
36	Emsland	Hüven	0	9.92765	38.7139	797.083	20.4366	3.84731	1.01075	79.3667	0.161278	0.0168374	79.3667	40.0667	10.4025	0	97.1275	0	1.09605	0.253656	1.39017	2.03488	0.964013	0.832703	0.167297	0.057278	65.8475	0.802735	1
36	Emsland	Klein Berßen	13.0169	9.96434	38.0671	785.387	20.2657	3.84946	1.00179	78.953	0.159475	0.0652733	78.953	36	5.76191	2.99587	92.9752	0	2.16426	0.177488	1.38222	2.03488	0.919582	0.827011	0.172989	0.0785134	65.9244	0.760107	1
36	Emsland	Kluse	-10	9.91707	37.2633	765.18	19.1792	3.61032	0.732903	79.0185	0.0172466	0.0034902	79.0185	39.3333	6.09118	0	93.8817	0	1.69748	0.0821621	1.25307	2.03488	0.102987	0.83254	0.167467	0.0191418	65.5227	0.0857405	1
36	Emsland	Lähden	-2.22222	9.92878	38.3333	790.901	20.2935	3.79879	0.995565	79.1663	0.0791287	0.0227104	79.1663	39.8481	8.29702	1.87123	87.3441	0	2.17887	0.15573	1.29317	2.03488	0.455842	0.826432	0.173568	0.0423796	65.6321	0.376714	1
36	Emsland	Lahn	0	9.87757	39.6686	813.565	21.1409	4.03959	0.970674	79.6958	0.0828759	0.00964663	79.6958	46.3158	5.46776	0	94.0819	0	2.16161	0.256065	1.46695	2.03488	0.49554	0.832741	0.167259	0.0293642	65.7346	0.412664	1
36	Emsland	Langen	0	10.1367	37.411	776.424	20.0278	3.80296	0.929381	78.2266	0.0299286	0.0042338	78.2266	38.8889	1.83851	0	94.3861	0	2.21223	0.065253	1.25093	2.03488	0.179071	0.832903	0.167097	0.0658769	66.5723	0.149143	1
36	Emsland	Lathen	4.54325	9.92502	37.6635	766.946	19.5405	3.67097	0.835484	78.8471	0.0883923	0.0199495	78.8471	37.1842	14.5433	2.57393	79.1895	0	0.373494	0.12209	1.26178	2.03488	0.468662	0.811428	0.188575	0.0451504	65.5498	0.38027	1
36	Emsland	Lehe	0	9.94478	38.338	785.674	19.7366	3.73297	0.78853	79.3034	0.0104798	0.004245	79.3034	43.2778	14.145	0	94.6018	0	2.16018	0.0912694	1.24804	2.03488	0.0625826	0.83253	0.16747	0.0113376	65.5538	0.0521028	1
36	Emsland	Lengerich	0	10.0781	37.9839	784.073	20.0419	3.86264	0.937565	78.3958	0.0951075	0.00775304	78.3958	39.625	2.00155	1.24521	92.8161	0	2.10345	0.0942726	1.35552	2.03488	0.568511	0.832911	0.167089	0.0613597	66.3171	0.473404	1
36	Emsland	Lingen (Ems)	-2.93333	10.2383	36.8017	775.285	20.1696	3.90153	0.923033	77.7209	0.0330376	0.00846742	77.7209	40.3829	5.6401	0	93.7316	0	1.72133	0.0733127	1.45238	2.03488	0.197763	0.832962	0.167038	0.0478227	66.6688	0.164725	1
36	Emsland	Lorup	-0.804124	9.85383	38.9866	793.362	20.2109	3.64455	0.995739	80.0181	0.10172	0.0425186	80.0181	35.1538	3.83794	0	94.2428	0	2.73529	0.142045	1.22843	2.90698	0.608078	0.832757	0.167242	0.0676787	65.0613	0.506359	1
36	Emsland	Lünne	0	10.2162	37.4826	784.619	20.0989	3.95789	0.953405	77.437	0.0380844	0.0044194	77.437	37.1875	1.41674	1.00727	94.3481	0	1.53162	0.0880827	1.20237	2.90698	0.227915	0.832765	0.167235	0.0411394	67.4479	0.18983	1
36	Emsland	Meppen	3.45195	10.1004	36.841	757.869	19.4819	3.69955	0.908717	78.1035	0.0331854	0.0108446	78.1035	38.414	8.13409	0	90.0344	0	2.17581	0.101105	1.20499	1.45349	0.198575	0.832912	0.167089	0.0326926	65.666	0.165389	1
36	Emsland	Messingen	5	10.1665	37.5035	784.47	19.9265	3.89651	0.938172	77.8734	0.0353306	0.00696257	77.8734	43.25	3.3061	3.22953	93.0219	0	2.09862	0.0949496	1.37974	2.90698	0.211302	0.832717	0.167283	0.0291817	67.3797	0.175972	1
36	Emsland	Neubörger	0	9.87002	38.6641	789.647	20.4801	3.74597	0.877016	79.3798	0.0115816	0.00409769	79.3798	38.2941	0.137977	2.95324	94.0115	0	1.52912	0.123343	1.20341	2.03488	0.0692632	0.832789	0.167211	0.0106481	65.4438	0.0576816	1
36	Emsland	Neulehe	4.51371	9.88452	38.7179	791.075	20.1567	3.73697	0.846154	79.503	0.0127671	0.0271068	79.503	44.6154	1.39751	0.11976	96.7665	0	2.72216	0.194831	1.19376	2.03488	0.0762898	0.83267	0.16733	0.00624134	65.5114	0.0635227	1
36	Emsland	Niederlangen	-4.04184	9.93194	37.5863	765.963	19.3404	3.58295	0.841014	78.7335	0.011006	0.00676025	78.7335	38.7586	6.60234	2.42849	91.959	0	1.27955	0.0826348	1.25083	2.90698	0.0584776	0.811593	0.188413	0.0124023	65.5276	0.0474716	1
36	Emsland	Oberlangen	0	9.94123	37.5362	764.867	19.3774	3.50491	0.86115	78.7174	0.0171116	0.0292148	78.7174	38.7143	9.886	0	94.6844	0	1.099	0.123806	1.23676	2.03488	0.102008	0.832362	0.167637	0.0159208	65.5543	0.0848965	1
36	Emsland	Papenburg	3.73035	9.92409	39.0244	793.549	19.9559	3.8912	0.852105	79.6767	0.0269138	0.0303972	79.6767	48.3879	21.7352	1.42505	66.8191	0.0527797	1.44124	0.158248	1.02418	4.06977	0.160704	0.832539	0.167462	0.0144736	65.4628	0.13379	1
36	Emsland	Rastdorf	1	9.84898	39.5401	803.108	20.4576	3.76055	0.944169	80.1672	0.0170464	0.00960417	80.1672	34.9259	2.71061	0	97.0885	0	2.73262	0.0680085	1.24717	2.03488	0.101899	0.832734	0.167265	0.0445549	65.0902	0.0848528	1
36	Emsland	Renkenberge	-10	9.89982	37.8554	773.505	19.862	3.66983	0.815939	79.0498	0.010306	0.0286986	79.0498	35.0625	4.38389	0	94.0128	0	2.17249	0.0742466	1.19001	2.03488	0.0615546	0.832511	0.167489	0.0122599	65.5623	0.0512486	1
36	Emsland	Rhede (Ems)	-0.235294	9.94163	38.8235	792.006	19.6204	3.75	0.857527	79.6469	0.0235282	0.0234188	79.6469	40.9512	21.18	0	77.5327	0.0560748	2.07196	0.168114	1.1285	2.03488	0.139292	0.832431	0.167569	0.00982447	65.6228	0.116902	1
36	Emsland	Salzbergen	4.65714	10.2349	38.1673	797.94	19.9193	4.1518	0.951297	77.0656	0.0701152	0.00866383	77.0656	34.8852	6.75951	0	95.0855	0	1.78449	0.100489	1.19108	2.03488	0.419975	0.833062	0.166938	0.0597992	67.9667	0.34986	1
36	Emsland	Schapen	0	10.1956	37.3117	778.614	19.5521	4.00956	0.936679	77.5698	0.00842019	0.00205169	77.5698	33.1562	1.81925	0	97.0513	0	2.21047	0.0848683	1.1852	2.03488	0.0503797	0.832783	0.167217	0.00892019	67.4545	0.0419595	1
36	Emsland	Sögel	0	9.84366	39.753	813.487	20.8715	3.7644	0.915899	79.8091	0.105328	0.0537348	79.8091	35.2982	6.6224	0.583885	87.3102	0.155703	1.78591	0.144656	1.37153	2.03488	0.629725	0.832769	0.167231	0.0693712	65.9163	0.524397	1
36	Emsland	Spahnharrenstätte	-3.5	9.81893	39.964	814.698	20.9194	3.83173	0.96687	80.1674	0.0613824	0.0145917	80.1674	42.1351	8.92645	1.58814	84.3303	0	2.12652	0.111606	1.32693	2.90698	0.366922	0.832713	0.167287	0.0605877	65.7406	0.30554	1
36	Emsland	Spelle	-18	10.222	37.4648	784.671	19.7862	4.01466	0.991202	77.3695	0.0237318	0.00205327	77.3695	35	2.21871	0	97.0292	0	2.21098	0.09643	1.19033	2.90698	0.142077	0.833123	0.166877	0.0205804	67.7288	0.118346	1
36	Emsland	Stavern	8.32432	9.93675	38.1119	783.565	20.3314	3.76407	0.929159	79.1735	0.142345	0.0935805	79.1735	29.2041	4.5296	0.758397	91.9827	0	2.17118	0.128287	1.2207	2.03488	1.03894	0.862836	0.137164	0.110501	66.0386	0.896593	1
36	Emsland	Surwold	2.98689	9.8678	39.0716	794.389	20.3765	3.82117	0.932088	79.7328	0.067767	0.0384217	79.7328	39.7636	10.6909	0.410872	92.9204	0	1.29456	0.161997	1.19753	2.03488	0.405139	0.832736	0.167263	0.0688619	65.3067	0.337372	1
36	Emsland	Sustrum	4.47228	9.91309	37.7843	771.343	19.1838	3.54649	0.759013	78.9106	0.00978075	0.0243785	78.9106	34.0526	2.9194	0	95.2381	0	1.72125	0.155601	1.2374	2.90698	0.0583555	0.832544	0.167458	0.00733456	65.5935	0.0485747	1
36	Emsland	Thuine	3.49624	10.065	38.2812	796.099	20.2554	3.9328	0.908602	78.4071	0.0268962	0.00453833	78.4071	40.3077	6.21657	1.79372	91.9283	0	2.22272	0.0511101	1.3548	2.90698	0.160768	0.832706	0.167294	0.0624092	67.6975	0.133872	1
36	Emsland	Twist	7.22078	10.1729	36.7311	766.565	19.789	3.56604	0.727674	77.9287	0.025363	0.0470429	77.9287	32.3846	6.76663	0	89.775	0	2.16552	0.200912	1.19494	2.03488	0.151808	0.832864	0.167132	0.0111029	65.4327	0.126384	1
36	Emsland	Vrees	0	9.82672	39.687	806.561	20.2804	3.77337	0.938792	80.287	0.0415987	0.0164497	80.287	38.15	6.9781	0	97.0068	0	3.23197	0.118327	1.26253	2.03488	0.248704	0.832723	0.167277	0.0363541	65.0948	0.207105	1
36	Emsland	Walchum	0	9.90129	37.4777	765.092	18.8992	3.49424	0.670507	79.0632	0.0107403	0.0359487	79.0632	35.3793	4.74939	0	91.8187	0	1.53153	0.142077	1.23809	2.03488	0.0570029	0.811521	0.18847	0.00871314	65.6277	0.0462741	1
36	Emsland	Werlte	-2.00836	9.84755	39.8837	814.737	21.203	4.00156	0.954735	79.9566	0.0697051	0.0139335	79.9566	45.0156	15.0637	1.06411	79.4186	0	2.17571	0.215351	1.40943	2.03488	0.416752	0.832726	0.167277	0.0277035	65.476	0.347047	1
36	Emsland	Werpeloh	0	9.79782	39.8487	812.281	20.9751	3.75637	0.924448	80.1306	0.0764834	0.0286717	80.1306	33.2162	5.54811	2.06718	94.8837	0	1.1261	0.113704	1.32407	2.90698	0.457202	0.832723	0.167277	0.0867771	65.9454	0.380718	1
36	Emsland	Wettrup	6	10.0926	37.378	773.906	19.8462	3.84562	0.951613	78.022	0.00699175	0.00450846	78.022	40.9167	5.90765	0	94.5554	0	1.70599	0.0860769	1.45903	1.45349	0.0418739	0.833063	0.166937	0.00843201	65.8682	0.0348821	1
36	Emsland	Wippingen	-10	9.88145	38.1432	780.103	20.1366	3.66129	0.846774	79.1995	0.0162217	0.00235353	79.1995	33.5294	4.29496	0	93.9189	0	2.07517	0.0998595	1.20005	2.03488	0.097007	0.832785	0.167215	0.0167728	65.4896	0.0807853	1
37	Friesland	Bockhorn	3.75069	9.7867	42.0133	825.833	20.921	3.73302	0.806452	81.8482	0.0357185	0.0273965	81.8482	42.2222	55.438	0	34.1063	0	1.67304	0.118348	1.00224	4.06977	0.139011	0.742791	0.257217	0.021875	64.4557	0.103293	1
37	Friesland	Jever	8.06306	9.78335	41.2973	830.451	21.8482	4.19501	1.05792	82.4878	0.0103861	0.00298874	82.4878	34.4545	61.0297	0	36.5279	0	1.17714	0.0983972	1.23441	5.6686	0.0621088	0.832741	0.167259	0.0164728	64.8092	0.0517227	1
37	Friesland	Sande	1.27	9.80572	38.5741	848.962	21.9648	4.09164	0.906158	82.0717	0.106838	0.00601228	82.0717	30.6739	82.3273	0.246078	7.68994	0	1.90403	0.393	1.15622	5.6686	0.63827	0.832464	0.167536	0.0252108	64.416	0.531432	1
37	Friesland	Schortens	4.13972	9.79825	40.3616	833.669	21.9919	4.15438	1.01475	82.4236	0.0270365	0.00648919	82.4236	36.8472	54.9988	0.052521	17.3582	0	1.68671	0.164245		5.6686	0.161408	0.832498	0.167502	0.017018	64.5548	0.134372	1
37	Friesland	Varel	8.32815	9.8131	35.0672	826.261	21.4458	4.04414	0.840124	81.7864	0.0733948	0.0209692	81.7864	32.686	56.165	0.0681849	31.8969	0	2.01868	0.1793	1.2201	4.06977	0.437829	0.831992	0.16797	0.0362704	64.2581	0.364434	1
37	Friesland	Wangerland	3.11271	9.838	41.8206	817.209	21.4288	4.00477	0.999817	83.042	0.0117957	0.00823724	83.042	35.4536	61.4966	0.634045	45.0172	0	1.27505	0.387585	1.07413	5.6686	0.117387	0.899441	0.100568	0.00730531	64.8647	0.105591	1
37	Friesland	Wangerooge	0	9.82765	40.631	819.138	21.129	3.79263	0.884793	84		0.023405	69	1	14.8629	0	0	0	1.1592	0
37	Friesland	Zetel	7.66122	9.75378	41.7451	838.923	20.8032	3.79469	0.80759	82.0086	0.0221355	0.0230236	82.0086	42.2949	50.0554	0.213054	36.258	0.0581058	1.67441	0.105479	1.18145	4.06977	0.131945	0.832065	0.167935	0.0235957	64.5918	0.10981	1
38	Grafschaft Bentheim	Bad Bentheim	3.09919	10.2697	32.4037	812.969	20.751	4.29963	1.02428	76.8398	0.558733	0.00698931	76.8398	35.0769	22.1628	0.532822	81.2234	0.277067	2.68436	0.114705	1.37339	2.03488	3.30925	0.832896	0.167104	0.148169	67.0545	2.78284	2
38	Grafschaft Bentheim	Emlichheim	8.49123	10.2065	37.6864	787.573	20.416	3.87861	0.842105	77.1933	0.00936168	0.00289391	77.1933	34.4815	22.8365	0	90.5806	0	2.69194	0.0828968	1.19928	2.03488	0.0559834	0.832774	0.167223	0.00767344	64.1401	0.0466217	1
38	Grafschaft Bentheim	Engden	-1.82873	10.2652	38.0843	798.244	20.5836	4.15284	0.949309	76.9625	0.0152563	0.0273715	76.9625	39.2791	6.41734	0	95.5598	0	2.78177	0.0953	1.19956	1.45349	0.0913096	0.83291	0.16709	0.0155657	66.7747	0.0760532	1
38	Grafschaft Bentheim	Esche	3.15414	10.2659	38.1705	799.33	20.4575	4.18768	0.891496	76.9336	0.0210795	0.00460444	76.9336	34.9167	30.597	1.02433	89.8848	0	1.48143	0.0828968	1.19377	2.03488	0.126353	0.833363	0.166637	0.0236278	64.5343	0.105274	1
38	Grafschaft Bentheim	Georgsdorf	2.9432	10.2377	36.6134	767.834	20.2105	3.71864	0.729391	77.4209	0.0284658	0.0409221	77.4209	33.2632	16.7719	0	91.2447	0	1.4884	0.201479	1.20321	2.5	0.170338	0.832887	0.167113	0.0129444	65.301	0.141873	1
38	Grafschaft Bentheim	Getelo	12	10.1562	41.368	859.034	22.0986	4.57385	0.950764	77.7551	0.0621683	0.0129165	77.7551	34.64	22.8246	0	87.6777	0	2.06793	0.121358	1.31459	2.90698	0.363463	0.832833	0.167166	0.0468847	65.32	0.309533	1
38	Grafschaft Bentheim	Gölenkamp	5.03571	10.211	40.0417	832.818	21.7323	4.43548	0.938416	77.5245	0.00985195	0.00499389	77.5245	33.9545	34.5603	0	86.9503	0	1.57318	0.0436367	1.21921	2.03488	0.178902	0.949141	0.0508589	0.160121	64.5018	0.169051	1
38	Grafschaft Bentheim	Halle (Bentheim)	6	10.1717	41.0625	855.626	22.2155	4.63343	0.961877	77.5455	0.127355	0.00717889	77.5455	34.6296	37.8365	0	72.9297	0	1.77105	0.0414805	1.22078	2.03488	0.762694	0.832852	0.167148	0.14722	65.0434	0.633867	1
38	Grafschaft Bentheim	Hoogstede	0.601896	10.2303	37.6067	787.192	20.2653	3.93419	0.842581	77.1954	0.0140814	0.0186914	77.1954	33.5714	21.2159	0	88.5623	0	1.57732	0.115429	1.19381	2.03488	0.0843577	0.833078	0.166922	0.0133868	64.4462	0.0702763	1
38	Grafschaft Bentheim	Isterberg	0	10.2702	38.2262	802.068	20.4326	4.18894	0.97235	76.8004	0.0377486	0.00570426	76.8004	36.5	34.6686	1.0101	72.6551	0	2.07071	0.0993651	1.21018	2.03488	0.217805	0.826756	0.173244	0.0310018	66.6797	0.180056	1
38	Grafschaft Bentheim	Itterbeck	2.0541	10.1965	40.2479	840.291	21.3846	4.26468	0.850289	77.3846	0.0232603	0.0122138	77.3846	38.6341	9.47299	0	90.9494	0	2.69432	0.0853937	1.2244	2.03488	0.139564	0.832853	0.167149	0.0279808	64.5702	0.115911	1
38	Grafschaft Bentheim	Laar	-0.489083	10.2179	38.3385	801.15	20.8751	3.75676	0.73932	77	0.0063537	0.00482025	77	37.5167	21.2965	0	90.7119	0	2.70401	0.0880861	1.19486	2.03488	0.0379734	0.832783	0.167226	0.00552672	64.0574	0.0316429	1
38	Grafschaft Bentheim	Lage	0	10.2925	39.2143	822.387	21.2857	4.51613	0.967742	76.6264	0.0108109	0.00410243	76.6264	36.6	61.752	0	60.401	0	2.18797	0.0715979	1.19583	2.03488	0.0654093	0.832815	0.167185	0.0145108	64.4914	0.0538457	1
38	Grafschaft Bentheim	Neuenhaus	2	10.277	38.7318	814.814	20.9433	4.3498	0.894153	76.845	0.0159772	0.00390326	76.845	40.2759	29.0578	1.14345	79.4699	0	2.06861	0.0741862	1.19402	2.03488	0.0952986	0.833026	0.166974	0.0280117	64.6056	0.0797103	1
38	Grafschaft Bentheim	Nordhorn	3.99137	10.2949	37.9104	797.198	20.8533	4.05473	0.867222	76.8437	0.00984154	0.004546	76.8437	37.6481	14.9568	0.169	90.5118	0	2.0769	0.0829477	1.22449	2.03488	0.0588875	0.832883	0.167117	0.0108793	65.5971	0.0490488	1
38	Grafschaft Bentheim	Ohne	0	10.2792	38.7639	813.391	19.9274	4.21147	1.02867	76.9017	0.0160888	0.00419491	76.9017	31.8125	17.5153	0	87.6359	0	2.08152	0.0828968	1.18635	2.03488	0.0963735	0.833054	0.166946	0.017024	68.249	0.0802847	1
38	Grafschaft Bentheim	Osterwald	3.16463	10.2666	36.9657	776.473	20.001	3.91935	0.795066	77.0351	0.00925995	0.0229857	77.0351	38.7714	33.7927	0	74.2356	0	2.07256	0.131618	1.20202	2.03488	0.0554112	0.832887	0.167113	0.00724542	64.9747	0.0461513	1
38	Grafschaft Bentheim	Quendorf	0	10.2762	38.6635	811.801	20.4677	4.24318	0.977667	76.784	0.0350717	0.00780325	76.784	36	34.6285	1.77305	63.4752	0	2.04728	0.0855938	1.26401	2.03488	0.209918	0.832959	0.167041	0.0328266	67.0327	0.174847	1
38	Grafschaft Bentheim	Ringe	4.44134	10.207	37.516	784.559	20.1097	3.86973	0.864764	77.3609	0.0144058	0.0161602	77.3609	30.1622	20.4875	0	91.6699	0	2.07785	0.138227	1.19414	2.03488	0.0861775	0.832865	0.167126	0.00905852	64.4184	0.0717717	1
38	Grafschaft Bentheim	Samern	6	10.2825	39.7115	832.478	20.2432	4.18114	1.03598	76.8654	0.0439882	0.00712515	76.8654	34.5417	18.1029	0.271003	80.3523	0	2.77168	0.100714	1.18284	2.03488	0.263463	0.833056	0.166944	0.0253858	67.8871	0.219475	1
38	Grafschaft Bentheim	Schüttorf	5.64516	10.2786	39.4771	828.467	20.3638	4.26935	1.01129	76.7808	0.0836211	0.00893108	76.7808	36.8	27.24	1.42518	58.4323	0	1.25178	0.111829	1.20798	2.03488	0.48567	0.829664	0.170336	0.053125	67.4548	0.402049	1
38	Grafschaft Bentheim	Uelsen	0	10.0485	42.7917	886.274	22.8081	4.71986	0.967742	78.6518	0.540731	0.00969031	78.6518	37.3684	34.4685	0.706714	60.8952	0	1.22733	0.112115	1.35065	2.90698	3.23339	0.833318	0.166682	0.358204	65.8116	2.69266	2
38	Grafschaft Bentheim	Wielen	-1.90588	10.2664	39.072	820.008	20.9328	4.10264	0.800586	76.9126	0.0204565	0.0125645	76.9126	33.4706	4.8182	1.39427	90.7049	0	1.49419	0.0767818	1.20482	2.03488	0.120305	0.832787	0.167205	0.066121	64.106	0.101904	1
38	Grafschaft Bentheim	Wietmarschen	-2.80634	10.2696	36.5195	769.703	20.2639	3.87513	0.830905	77.2745	0.0187722	0.0103744	77.2745	37.0083	5.12166	0.0607072	95.9326	0	1.82911	0.116824	1.21917	2.03488	0.112321	0.832889	0.167111	0.0147505	65.9401	0.093549	1
38	Grafschaft Bentheim	Wilsum	3.26493	10.2437	39.1427	818.087	20.9776	4.20796	0.862045	77.0401	0.0893579	0.0190153	77.0401	39.383	24.3432	0	73.2365	0	2.68084	0.122471	1.2185	2.03488	0.534625	0.832863	0.167137	0.0797721	64.0927	0.445267	1
39	Leer	Borkum	-5	10.0879	40.506	824.583	20.8011	4.28111	1.07604	83.8159			67.5	3.85714	23.3575	0	0.059737	0	0.477897	0
39	Leer	Brinkum	7.44304	9.79892	38.9931	791.806	20.2774	3.8871	0.822581	81.0385	0.0206068	0.01017	81.0385	33	64.9633	0	24.8082	0	1.82097	0.0782333	1.41795	4.06977	0.0830245	0.74675	0.25325	0.0162889	65.1907	0.0624177	1
39	Leer	Bunde	5.53095	9.86653	38.0413	762.452	18.9656	3.38408	0.776002	80.3889	0.0139629	0.0262791	80.3889	31.9571	29.3547	1.33136	59.2825	0	1.15656	0.346397	1.18722	5.6686	0.139157	0.899812	0.100183	0.00614738	65.4512	0.125455	1
39	Leer	Detern	10.871	9.87059	38.8527	792.569	20.4411	3.94374	0.903226	80.3658	0.0168333	0.0405439	80.3658	29.175	83.7732	0	16.6542	0	2.70472	0.211533	1.08904	4.06977	0.10065	0.832651	0.168367	0.00715274	64.699	0.0838164	1
39	Leer	Filsum	3.81657	9.85277	38.9267	793.871	20.6828	4.00129	0.828387	80.7677	0.0341529	0.0132622	80.7677	30.3333	79.9479	0	25.0455	0	1.81989	0.115462	1.28378	4.06977	0.13167	0.740638	0.259362	0.0179245	64.9187	0.0975171	1
39	Leer	Firrel	12	9.77903	38.7969	779.915	19.9862	3.89516	0.806452	81.3606	0.0175239	0.014309	81.3606	50.4286	64.2657	0	24.9576	0	1.82003	0.100991	1.42755	4.06977	0.104304	0.831654	0.168346	0.0146888	64.998	0.0867803	1
39	Leer	Hesel	7.01541	9.7943	39.0233	790.814	20.4264	3.92723	0.781695	81.1735	0.0207988	0.0368895	81.1735	36.5778	65.0359	0	25.0287	0	1.615	0.110593	1.37458	4.06977	0.123296	0.829697	0.170303	0.0193303	65.0543	0.102497	1
39	Leer	Holtland	10.3117	9.78779	39.2583	798.055	20.536	3.92473	0.8	81.0667	0.0407534	0.0235218	81.0667	35.0769	65.9641	0	34.4554	0	1.5396	0.0947267	1.36443	4.06977	0.157118	0.740849	0.259151	0.0243832	65.1384	0.116364	1
39	Leer	Insel Lütje Hörn	0											0						0
39	Leer	Jemgum	0.342832	9.80925	39.1442	786.057	19.6301	3.52122	0.830645	80.8031	0.0616369	0.00601726	80.8031	18.8026	86.9617	0	6.36451	0	1.81986	0.375164	0.971869	5.6686	0.370677	0.834417	0.165644	0.0144545	65.3508	0.30904	1
39	Leer	Leer (Ostfriesland)	-0.698765	9.83078	38.6565	773.746	19.8024	3.76049	0.786125	80.6986	0.0511735	0.00689598	80.6986	22.0556	60.0093	0.0599161	8.02876	0.119832	1.41881	0.135625	1.06686	5.6686	0.19728	0.740605	0.259395	0.0207462	65.2048	0.146107	1
39	Leer	Moormerland	6.05033	9.77232	39.294	793.048	20.0874	3.74532	0.810094	81.1318	0.0236737	0.0253834	81.1318	24.4724	80.36	0	11.5489	0	1.61481	0.181552	1.06716	4.06977	0.141461	0.832522	0.167478	0.0115177	65.1798	0.117787	1
39	Leer	Neukamperfehn	5.82166	9.7671	38.8542	785.374	20.0783	3.86022	0.784946	81.1538	0.0139086	0.0453742	81.1538	28.1429	73.5919	0	24.6411	0	1.63397	0.175629	1.24911	4.06977	0.0538308	0.742505	0.257495	0.00564801	65.0794	0.0399222	1
39	Leer	Nortmoor	6.81693	9.82946	38.6131	786.677	20.3226	3.90553	0.864055	80.6786	0.0219546	0.0165429	80.6786	29.2	71.3607	0	32.8244	0	1.6355	0.120733	1.20802	4.06977	0.131288	0.832775	0.167225	0.0220718	65.157	0.109333	1
39	Leer	Ostrhauderfehn	-0.258255	9.89772	39.1074	796.851	20.4147	3.96092	0.919975	80.1257	0.0115776	0.0233264	80.1257	32.098	63.2913	0	24.3635	0	1.82072	0.252151	1.41414	5.6686	0.0446333	0.740605	0.259395	0.00241964	64.8533	0.0330556	1
39	Leer	Rhauderfehn	5.35644	9.90194	38.7953	790.07	20.2006	3.95177	0.915753	80.0784	0.0217944	0.026345	80.0784	34.0096	67.611	0	29.6503	0	1.61516	0.189994	1.15471	5.6686	0.0841731	0.740927	0.25913	0.00689639	65.0624	0.0623787	1
39	Leer	Schwerinsdorf	12	9.79624	39.4643	799.124	20.6237	3.9447	0.806452	81.2088	0.0253164	0.0340277	81.2088	48.6667	80.0096	0	24.6914	0	1.81975	0.0800753	1.34588	4.06977	0.0979029	0.741548	0.258452	0.0190774	65.0048	0.0725866	1
39	Leer	Uplengen	4.26287	9.78976	36.3056	808.313	20.646	3.99171	0.851254	81.3801	0.031999	0.0228891	81.3801	42.4257	64.5661	0	30.104	0	1.82078	0.12081	1.24278	4.06977	0.123436	0.741011	0.258989	0.0170266	64.8111	0.0914374	1
39	Leer	Weener	3.5473	9.89489	38.8582	781.296	19.7998	3.78639	0.872935	80.174	0.0368538	0.0117261	80.174	33.15	70.9357	0	17.5969	0	1.61473	0.221023	1.3633	5.6686	0.143155	0.743518	0.25638	0.0105427	65.4624	0.106301	1
39	Leer	Westoverledingen	-4.5267	9.89381	38.6209	780.823	20.06	3.88076	0.845046	80.1236	0.0339375	0.0158057	80.1236	38	73.9654	0	17.9011	0	1.61535	0.179743	1.1205	5.6686	0.130736	0.740463	0.259533	0.0139296	65.259	0.0967984	1
40	Oldenburg	Beckeln	0	9.70391	37.6211	755.233	19.1879	3.35383	0.83871	81.1286	0.140792	0.0078731	81.1286	49.2121	7.1146	2.49671	80.8585	0	1.20543	0.202637	1.38908	1.45349	1.02347	0.862294	0.137706	0.0774365	64.46	0.882674	1
40	Oldenburg	Colnrade	0	9.77674	36.6711	739.273	18.7436	3.27334	0.818336	80.6073	0.510002	0.0106632	80.6073	49.1	8.82578	0	84.8331	0	1.12772	0.359533	1.50696	1.45349	2.93149	0.825872	0.174128	0.138673	64.0821	2.42148	2
40	Oldenburg	Dötlingen	0.908382	9.73746	38.0663	771.759	19.6648	3.51832	0.884122	81.0269	0.20379	0.0133451	81.0269	47.4545	12.5255	0.85026	84.9	0	2.07904	0.231771	1.44433	4.06977	1.21812	0.83267	0.16733	0.0783959	64.866	1.01433	2
40	Oldenburg	Dünsen	0	9.71525	37.684	759.399	19.173	3.40323	0.857527	81.1506	0.24671	0.008575	81.1506	46.9	9.29683	1.89394	90.1515	0	1.17424	0.161453	1.3657	2.90698	1.30024	0.810425	0.189575	0.134755	64.3334	1.05353	2
40	Oldenburg	Ganderkesee	0	9.75454	37.6024	764.045	19.2058	3.48364	0.918186	81.0541	0.232967	0.0154353	81.0541	41.8857	32.4279	0.163208	65.4348	0.0116577	2.07403	0.261161	1.17455	4.06977	1.34134	0.826286	0.173714	0.0812643	64.4378	1.10837	2
40	Oldenburg	Groß Ippener	-1.62818	9.75806	36.8132	744.692	19.1792	3.45495	0.9099	80.695	0.0216146	0.00407762	80.695	47.3333	20.5757	3.02297	78.6578	0	0.988513	0.0516344	1.19272	2.90698	0.157514	0.862749	0.137251	0.0906938	63.5211	0.1359	1
40	Oldenburg	Großenkneten	2.77269	9.722	38.7452	781.957	19.7054	3.67244	0.936037	80.7007	0.0491134	0.0318368	80.7007	45.9167	11.2815	0.21114	83.702	0	2.07671	0.0774004	1.34916	2.90698	0.293515	0.832686	0.167314	0.0566081	64.417	0.244401	1
40	Oldenburg	Harpstedt	0	9.70255	37.7917	762.706	19.4853	3.38065	0.860645	81.1662	0.164883	0.00728272	81.1662	49.5417	12.4915	0	84.0406	0	0.524908	0.20459	1.43751	2.90698	0.951072	0.826351	0.173649	0.0631187	64.7357	0.786189	1
40	Oldenburg	Hatten	3.87902	9.81089	37.6533	771.017	19.1792	3.78484	0.934544	80.6102	0.0487057	0.0128319	80.6102	42.0784	14.179	0.905701	71.426	0	1.42905	0.138159	1.29722	2.03488	0.291125	0.832687	0.167313	0.0359123	64.0423	0.242419	1
40	Oldenburg	Hude (Oldb)	5.69033	9.85888	37.208	761.672	19.277	3.70265	0.866805	80.5962	0.0331509	0.0218939	80.5962	38.4646	37.7688	0	54.4191	0.0121907	1.5398	0.127874	1.17998	2.03488	0.198183	0.832678	0.167322	0.0278374	63.6583	0.165032	1
40	Oldenburg	Kirchseelte	-3.06984	9.73484	37.3281	752.252	19.0323	3.40726	0.858871	81.0096	0.0524379	0.00663443	81.0096	48.625	9.01983	0	83.8889	0	0.987778	0.0292917	1.25857	2.90698	0.306917	0.826689	0.173311	0.183541	63.8527	0.254479	1
40	Oldenburg	Prinzhöfte	4.72258	9.72012	38.0775	768.018	19.5777	3.38785	0.882971	81.1753	0.0501516	0.00742869	81.1753	47.9302	12.9773	1.31926	82.8119	0	2.07501	0.0637792	1.30869	2.90698	0.288404	0.826146	0.173854	0.10017	64.6567	0.238253	1
40	Oldenburg	Wardenburg	5.50224	9.85129	38.2625	778.006	19.4462	3.7957	0.884202	80.1821	0.0324387	0.0172983	80.1821	44.0261	30.0947	0.472131	68.1443	0	1.42741	0.140004	1.19216	1.45349	0.19394	0.832772	0.167228	0.0201053	63.8161	0.161501	1
40	Oldenburg	Wildeshausen	4.10465	9.76227	37.1316	749.729	19.5955	3.41791	0.849221	80.6681	0.290379	0.0106184	80.6681	51.0337	9.30104	0.691824	87.8197	0	1.18574	0.227543	1.02469	4.06977	1.52989	0.810129	0.189871	0.099898	64.2552	1.23951	2
40	Oldenburg	Winkelsett	0	9.75613	37.2622	748.727	19.2668	3.38159	0.847364	80.7598	0.330714	0.015379	80.7598	53.7368	4.93234	0.270375	93.4338	0	0.705292	0.250142	1.49964	1.45349	1.74133	0.810145	0.189855	0.117086	64.3489	1.41061	2
41	Vechta	Bakum	-7	9.88375	36.8009	752.592	18.6657	3.36531	0.77964	79.4505	0.0455585	0.00826866	79.4505	55.3333	5.26342	0	92.5621	0	3.25124	0.198082	1.50384	2.03488	0.272368	0.832726	0.167274	0.0196152	64.1141	0.22681	1
41	Vechta	Damme	6.12356	9.83793	36.5385	752.397	18.7591	3.51152	0.798464	80.0755	0.408063	0.0331175	80.0755	40.1538	15.4143	0.317904	82.0448	0	3.24949	0.161713	1.18176	2.90698	2.43818	0.832679	0.167321	0.213819	65.0967	2.03012	2
41	Vechta	Dinklage	6.28997	9.96836	35.5056	730.456	18.1215	3.27114	0.703575	78.8607	0.0086073	0.00894146	78.8607	41.0282	3.77298	0	93.1187	0	2.88767	0.0826508	1.43515	1.45349	0.0514909	0.832826	0.167174	0.00974816	63.8932	0.0428836	1
41	Vechta	Goldenstedt	3.5	9.82372	36.6519	745.011	18.7408	3.27742	0.845878	80.3483	0.180178	0.0188519	80.3483	50.7865	6.09388	0	91.6221	0	1.62718	0.33332	1.37306	1.45349	1.03633	0.826146	0.173854	0.0462617	64.0966	0.856148	1
41	Vechta	Holdorf	0	9.88255	37.2449	758.828	19.4015	3.53877	0.767402	79.8873	0.0685468	0.00622414	79.8873	41.0364	4.38386	0	93.9962	0	3.2431	0.0491822	1.25502	1.45349	0.497878	0.862511	0.137489	0.135413	64.5918	0.429331	1
41	Vechta	Lohne (Oldenburg)	6.92	9.89936	36.012	739.255	18.5028	3.3405	0.775627	79.5491	0.0165356	0.0161472	79.5491	37.8901	7.01471	0.33389	88.2228	0.303536	3.60161	0.0721116	1.26669	1.45349	0.0988497	0.83274	0.16726	0.0630771	63.9918	0.0823141	1
41	Vechta	Neuenkirchen-Vörden	-0.48137	9.94208	37.375	767.664	19.9569	3.63656	0.811111	79.2278	0.128248	0.0405293	79.2278	51.6882	13.6044	0	82.993	2.12251	2.46857	0.117377	1.20854	1.45349	0.766296	0.832691	0.167309	0.129147	65.1823	0.638047	1
41	Vechta	Steinfeld (Oldenburg)	-6	9.84168	36.4843	747.942	18.8556	3.38022	0.73982	79.9962	0.0236235	0.0126904	79.9962	36.8475	4.967	0.741962	86.7683	0	3.26216	0.0453383	1.22654	1.45349	0.14125	0.832855	0.167145	0.157348	64.4204	0.117626	1
41	Vechta	Vechta	-5.81188	9.84881	36.6221	748.941	18.6885	3.27104	0.766407	80.0049	0.0861919	0.0314788	80.0049	48.6437	7.84781	1.20724	84.6412	0	2.4834	0.238285	1.39398	1.45349	0.495668	0.826171	0.173829	0.0325499	64.2784	0.409476	1
41	Vechta	Visbek	-7	9.69032	40.1619	808.671	20.0581	3.45606	0.872822	81.0703	0.218464	0.00955465	81.0703	57.3294	2.18884	3.61885	90.1649	0	3.64366	0.373327	1.46372	2.90698	1.25552	0.825984	0.174016	0.0684477	65.0713	1.03706	2
42	Wesermarsch	Berne	5.60012	9.87544	35.5843	727.621	18.638	3.3833	0.774953	80.4887	0.020137	0.0256946	80.4887	27.837	82.5553	0.115645	17.1155	0	2.10309	0.412772	1.076	5.6686	0.0779203	0.741782	0.258218	0.00317022	63.3002	0.0577834	1
42	Wesermarsch	Brake (Unterweser)	-3.61313	9.86324	37.2434	756.15	19.7237	3.59083	0.85399	81.331	0.00801723	0.00537589	81.331	23.1053	67.9747	0	15.2332	0.0518135	1.27409	0.345	1.26945	5.6686	0.080244	0.899323	0.100677	0.00363798	63.9324	0.0722268	1
42	Wesermarsch	Butjadingen	8.54272	9.86473	38.0972	772.089	20.6808	4.16615	0.90809	82.5372	0.0176457	0.00623929	82.5372	15.6601	82.7131	0	17.6649	0	1.67082	0.385043	1.05715	5.6686	0.105322	0.832462	0.167532	0.00687016	64.2058	0.0876764	1
42	Wesermarsch	Elsfleth	8.152	9.88647	32.8547	754.778	19.4511	3.63893	0.895907	80.7185	0.0169653	0.0188697	80.7185	27.2478	79.7588	0.692085	10.3309	0.0880836	1.67107	0.404127	1.27505	5.6686	0.0654034	0.740605	0.259395	0.00257112	63.5752	0.0484381	1
42	Wesermarsch	Jade	5.48617	9.87073	39.0934	795.759	20.6327	3.97198	0.852721	81.3796	0.0363336	0.0155649	81.3796	22.2427	87.4138	0.0294377	8.16897	0	1.6703	0.355427	1.01387	4.06977	0.140609	0.741295	0.258783	0.0105505	63.9851	0.104276	1
42	Wesermarsch	Lemwerder	2.72999	9.83567	35.647	726.971	18.1973	3.35842	0.824373	80.3793	0.055305	0.00530047	80.3793	26.2791	81.3751	0.12605	12.521	0	1.44454	0.456	1.14073	5.6686	0.213258	0.741022	0.258978	0.00741546	63.0445	0.157953	1
42	Wesermarsch	Nordenham	2.88462	9.92265	41.4088	776.96	20.1922	3.89173	0.906934	82.1888	0.0116661	0.00781914	82.1888	16.6667	69.3394	0	12.7578	0	1.67074	0.374837	1.22673	5.6686	0.0696274	0.832448	0.167548	0.00509218	64.2397	0.0579613	1
42	Wesermarsch	Ovelgönne	7.54558	9.87362	36.9916	771.631	20.0323	3.75	0.862634	81.1606	0.0151821	0.0225012	81.1606	24.4146	91.6037	0.546144	10.0758	0	1.66953	0.342659	1.3073	5.6686	0.0600719	0.741941	0.258059	0.0028241	63.8951	0.0448898	1
42	Wesermarsch	Stadland	7.32251	9.87052	38.1592	779.941	19.8142	3.72184	0.901245	81.8458	0.0301311	0.0186971	81.8458	18.178	84.5979	0.130463	8.40183	0	1.44384	0.332892	1.27328	5.6686	0.17317	0.825938	0.174059	0.00759908	64.1087	0.143039	1
43	Wittmund	Blomberg	12.6587	9.70188	42.4435	845.035	22.2854	4.19585	1.02074	82.8709	0.0207028	0.0364025	82.8709	47.6923	49.9127	1.27462	63.847	0	1.77057	0.140821	1.3631	4.06977	0.123524	0.832308	0.167692	0.0122972	65.2093	0.102821	1
43	Wittmund	Dunum	7.11147	9.73262	42.7548	853.686	22.6906	4.40323	1.09181	82.8343	0.015096	0.00565354	82.8343	44.9286	53.8201	2.62774	51.9708	0	1.73236	0.0873542	1.36039	5.6686	0.0902468	0.832713	0.167287	0.0161655	65.2054	0.0751508	1
43	Wittmund	Esens	4	9.79565	43.1094	864.555	23.0565	4.48522	1.04435	83.1122	0.0140365	0.00683429	83.1122	38.7407	66.1367	2.0475	33.9066	0	1.34316	0.267921	1.21777	5.6686	0.105221	0.86632	0.133354	0.0132386	65.2111	0.091184	1
43	Wittmund	Eversmeer	0	9.68006	42.875	853.54	22.2878	4.28495	0.997312	82.8718	0.00495793	0.0395919	82.8718	42.1538	49.377	0.824176	35.4396	0	0.978022	0.0805209	1.26745	4.06977	0.0424	0.884443	0.115548	0.00903123	65.1685	0.037442	1
43	Wittmund	Friedeburg	2.57476	9.74297	38.6442	837.685	21.231	4.08074	0.923412	82.1581	0.0154557	0.00797168	82.1581	38.9264	58.9614	0.0194932	30.9357	0.0584795	1.4308	0.0842343	1.23613	5.6686	0.0596162	0.740753	0.259247	0.0192758	64.8076	0.0441604	1
43	Wittmund	Holtgast	3.76049	9.796	43.2604	866.732	23.0565	4.49194	1.01747	83.0865	0.0208624	0.0101197	68.9861	41.64	66.9198	1.67411	40.1228	0	1.65737	0.223171	1.22588	5.6686	0.124873	0.833193	0.166807	0.0103035	65.1888	0.104011	1
43	Wittmund	Langeoog	0	9.7972	38.8064	784.174	22.2166	4.44592	0.986717	83.9118			69	2.26471	14.8426	0	0.134048	0	0.875335	0		4.06977
43	Wittmund	Moorweg	12.3802	9.76839	42.9387	857.018	22.7419	4.3852	1.06831	82.8982	0.0207201	0.0397989	68.9804	43.1111	37.0292	2.57827	46.4088	0	1.76611	0.109487	1.35072	4.06977	0.119092	0.825369	0.174631	0.0145302	65.1999	0.0983715	1
43	Wittmund	Nenndorf	8	9.80242	43.0417	862.202	22.8341	4.46083	1.05069	82.7692	0.0157799	0.00440462	68.8095	39.875	83.1827	0.867052	35.2601	0	1.91618	0.103428	1.33946	5.6686	0.0926569	0.830924	0.169076	0.0246629	65.1457	0.0768769	1
43	Wittmund	Neuharlingersiel	0.284672	9.80674	42.1875	845.471	22.3763	4.23522	1.01478	83.1731	0.011587	0.00992912	68.9167	35.037	51.3596	0.645856	56.7815	0	1.2099	0.387809	1.03165	5.6686	0.115879	0.899886	0.100111	0.0105553	65.2924	0.104292	1
43	Wittmund	Neuschoo	7.09524	9.73251	42.0737	838.362	22.0576	4.19355	1.00248	82.8639	0.0264409	0.0457347	69.1026	39.6923	57.3436	0.706714	48.0565	0	1.43286	0.132539	1.31295	4.06977	0.102182	0.741436	0.258564	0.0139932	65.2003	0.0757413	1
43	Wittmund	Ochtersum	6.56303	9.77645	42.7917	856.113	22.654	4.33602	1.03226	82.9135	0.0459295	0.00839691	69	39.9	63.2182	1.26091	59.9418	0	1.18041	0.108135	1.41444	5.6686	0.178437	0.742386	0.257614	0.0242596	65.182	0.132508	1
43	Wittmund	Schweindorf	0	9.78817	42.8583	858.242	22.7849	4.37419	1.00645	82.8538	0.00940487	0.00442667	69	39.5714	80.9204	0.306748	22.6994	0	1.64724	0.0739834	1.38709	5.6686	0.0558415	0.831232	0.168768	0.0115804	65.1798	0.0464366	1
43	Wittmund	Spiekeroog	0	9.81694	41.026	822.869	21.6	4.10887	0.997984	83.9038			68.9167	2.79412	26.6738	0	0.133333	0	0.309333	0
43	Wittmund	Stedesdorf	8.38846	9.77288	42.6204	854.28	22.8859	4.45639	1.10394	82.9274	0.0179889	0.0283233	68.8519	42.3704	71.9923	0.860421	33.8432	0	1.45793	0.20587	1.18634	5.6686	0.103586	0.826438	0.173562	0.00982714	65.2155	0.0855968	1
43	Wittmund	Utarp	0	9.78387	42.8958	857.204	22.7903	4.4086	1.02151	82.891	0.0302398	0.00330217	69	40.8571	71.5371	2.1021	38.4384	0	1.41742	0.164673	1.35171	5.6686	0.180007	0.831698	0.168302	0.0230963	65.1694	0.149767	1
43	Wittmund	Werdum	0	9.79982	42.1042	844.138	22.2661	4.21169	1.02218	83.0505	0.0099514	0.0112392	68.8125	43	57.6908	0	46.2976	0	1.03666	0.383717	1.0163	5.6686	0.0980066	0.899099	0.100872	0.00396847	65.2626	0.0880552	1
43	Wittmund	Westerholt	4.68702	9.73687	42.7161	852.233	22.4562	4.33468	0.997984	82.851	0.0155501	0.0113788	68.9583	41.2143	63.1329	0.138889	41.3889	0	1.15417	0.0741338	1.34625	5.6686	0.0602496	0.741926	0.258074	0.0128962	65.1842	0.0446995	1
43	Wittmund	Wittmund	5.94535	9.75149	42.2544	845.448	22.2695	4.2639	1.09601	82.7458	0.0105437	0.00757398	68.7349	40.6009	53.3915	0.776645	45.4684	0	1.43284	0.213063	1.09455	5.6686	0.0607822	0.826341	0.173632	0.0110311	65.1835	0.0502385	1
