# Supplementary material for: Assessment of the relationships between agroecosystem condition and the ecosystem service soil erosion regulation in Northern Germany
Source: PLoS One. 2020 Dec 7;15(12):e0234288. doi: 10.1371/journal.pone.0234288 (PMC7721136; doi:10.1371/journal.pone.0234288)
Supplement: S1 Table — (XLSX) [file pone.0234288.s004.xlsx]

## Sheet: Summary_tests
S1 Table. Results of tests per indicator
Indicator	AIC	AIC Rank	Kurskal_Wallis_test	Jonckheere-Terpstra Test	Median
Loss of organic matter	373.881	1	2.2e-16	0.001	0.0154777
Mean annual temperature	710.66	2	2.2e-16	0.001	9.74297
Begin of vegetation period	710.955	3	2.2e-16	0.001	82.6795
Precipitation 30 mm	809.104	4	2.2e-16	0.001	0.908602
Livestock density	864.748	5	2.2e-16	0.001	0.802375
Precipitation 20 mm	911.38	6	2.2e-16	0.001	3.76613
Precipitation 10 mm	987.058	7	2.2e-16	0.176	19.4462
Share of arable land in UAA	1017.7	8	2.2e-16	1	79.5108
CER - Provision capacity	1020.6	9	2.2e-16	0.001	0.85466
Density of semi-natural areas	1049.82	10	2.2e-16	0.001	13.158
Share of permanent crops in UAA	1066.32	11	0.104152	0.099	0
Share of fallow land in UAA	1068.72	12	2.2e-16	1	0.803361
Drought index	1076.11	13	2.2e-16	0.01	37.7843
Bulk density	1089.37	14	2.038e-13	0.001	1.27397
Soil organic carbon	1089.64	15	2.2e-16	1	2.03488
Summer soil moisture	1098.79	16	2.2e-16	0.673	66.8174
Crop diversity	1141.95	17	2.61e-14	1	44.4074
Annual precipitation	8337.25	18	2.2e-16	0.216	765.753
Change of ecosystem extent	8696.22	19	0	0.001	0
Soil erosion risk			2.2e-16	0.001	0.809708
Soil erosion			2.2e-16	0.001	0.129557
SOC loss			2.2e-16	0.001	0.0154777
